# Supplementary material for: The Malaysian Food Barometer Open Database: An Invitation to Study the Modernization of Malaysian Food Patterns and Its Economic and Health Consequences
Source: Front Nutr. 2022 Jan 19;8:800317. doi: 10.3389/fnut.2021.800317 (PMC8809384; doi:10.3389/fnut.2021.800317)
Supplement: Supplementary file 2 [file Data_Sheet_2.xlsx]

## Sheet: MFB1 Base_2018_23Feb
SEQ.NO	QID	State	Metropolization	Metropolization2	Metropolization3	Metropolization4	Region	Region2grps	Region6grps	Q1.Malaysian_Citizen	Q2.Gender	Q3.Living_Area	Q3.Recode_Living_Area	Q4.Grow_Up_Area	Q4.Recode_Grow_Up_Area	Q5.Data_of_Birth	Month	Year	Exact_Age	AGE1	AGE2	Q6.Ethnic_Group	Q7.No_of_Meals_Per_Day	Q7rec	Q8.No_of_Meals_Between_Intakes	Q8.Recode_No_of_Meals_Between_Intakes	Q9.Norms_for_Breakfast	Q9.Norms_for_Lunch	Q9.Norms_for_Dinner	Q9.Norms_for_Supper	Q9.Norms_for_Snack	Q9.Norms_for_TeaTime	Q10.Beverage_for_Breakfast	Q10.Beverage_for_Lunch	Q10.Beverage_for_Dinner	Q10.Beverage_for_Supper	Q10.Beverage_for_Snack	Q10.Beverage_for_TeaTime	Q10.Norm_Beverage_Breakfast	Q10.Norm_Beverage_Lunch	Q10.Norm_Beverage_Dinner	Q10.Norm_Beverage_Supper	Q10.Norm_Beverage_Snack	Q10.Norm_Beverage_TeaTime	Q11.NO._of_Times_Eat_at_Home_Last_Week	Q11.Recode_NO._of_Times_Eat_at_Home_Last_Week	Q11.Eat_Out_Ratio	Q11.Eat_Out_Ratio_C10	Q11.Eat_Out_Ratio_C5
232	3075	3	1	1	3	3	1	2	1	1	2	1	1	1	1	13	9	1963	50	8	5	2	2	1	2	21	188	101	111	121	115	151	3	3	4	3	3	3	3	3	4	3	3	3	25	7	0.21875	3	2
301	4023	4	3	2	2	2	2	2	2	1	2	1	1	1	1	26	2	1976	37	5	3	2	3	2	1	3	188	101	111	181	181	181	3	9	1	14	14	14	3	9	1	#NULL!	#NULL!	#NULL!	0	21	1	10	5
500	5051	5	1	1	3	3	2	2	2	1	2	1	1	1	1	8	10	1966	47	7	4	2	2	1	2	21	188	188	181	181	181	151	3	1	1	1	1	3	3	1	1	1	1	3	10	1	0.0909091	1	1
572	5123	5	1	1	3	3	2	2	2	1	2	2	1	2	1	3	12	1976	37	5	3	4	4	3	2	41	188	111	111	121	181	135	2	1	1	1	13	13	2	1	1	1	#NULL!	#NULL!	19	9	0.321429	4	2
891	6256	6	1	1	3	3	2	2	2	1	2	2	1	3	3	25	11	1987	26	3	2	2	5	3	3	5	188	101	188	188	181	181	4	9	9	13	13	3	4	9	9	#NULL!	#NULL!	3	25	12	0.324324	4	2
928	6293	6	1	1	3	3	2	2	2	1	2	1	1	1	1	8	8	1988	25	3	2	2	3	2	1	3	188	111	101	181	181	181	2	1	1	6	6	2	2	1	1	6	6	2	18	3	0.142857	2	1
1229	9091	9	3	2	2	3	3	1	3	1	2	1	1	1	1	20	2	1996	17	1	1	2	3	2	1	3	188	111	111	181	181	181	3	13	9	14	14	14	3	#NULL!	9	#NULL!	#NULL!	#NULL!	19	2	0.0952381	1	1
1633	12064	12	3	2	2	2	4	2	4	1	1	1	1	1	1	99	99	1973	40	6	4	4	3	2	2	31	188	111	111	151	181	181	3	13	1	13	14	14	3	#NULL!	1	#NULL!	#NULL!	#NULL!	14	7	0.333333	4	2
1687	13012	13	2	3	1	1	5	1	5	1	1	2	1	2	1	25	12	1986	27	3	2	1	3	2	3	31	188	101	101	188	115	115	2	1	1	2	13	2	2	1	1	2	#NULL!	2	17	3	0.15	2	1
1887	14002	14	2	3	1	1	5	1	6	1	2	1	1	1	1	2	4	1973	40	6	4	2	3	2	2	31	188	111	111	181	181	181	3	1	1	14	14	14	3	1	1	#NULL!	#NULL!	#NULL!	21	0	0	1	1
1974	14089	14	2	3	1	1	5	1	6	1	1	1	1	1	1	19	6	1984	29	3	2	1	3	2	2	31	188	188	111	181	181	181	1	1	1	14	14	14	1	1	1	#NULL!	#NULL!	#NULL!	15	6	0.285714	3	2
1977	14092	14	2	3	1	1	5	1	6	1	2	1	1	3	3	14	4	1981	32	4	3	1	2	1	2	21	188	111	111	181	181	181	1	1	1	14	14	14	1	1	1	#NULL!	#NULL!	#NULL!	14	0	0	1	1
672	6037	6	1	1	3	3	2	2	2	1	1	1	1	3	3	22	1	1962	51	8	5	2	4	3	1	4	188	111	111	141	115	135	6	1	1	6	9	6	6	1	1	6	9	6	11	6	0.352941	4	2
111	2093	2	3	2	2	2	1	2	1	1	2	1	1	3	3	16	7	1956	57	9	5	2	3	2	2	31	188	111	101	151	115	135	2	9	11	6	13	2	2	9	11	6	#NULL!	2	18	3	0.142857	2	1
343	4065	4	3	2	2	2	2	2	2	1	2	3	3	3	3	17	3	1963	50	8	5	2	3	2	2	31	188	111	188	151	151	151	3	2	2	4	4	3	3	2	2	4	4	3	14	0	0	1	1
496	5047	6	1	1	3	3	2	2	2	1	2	1	1	3	3	12	8	1980	33	4	3	2	3	2	2	31	188	111	188	181	181	151	2	1	1	1	1	1	2	1	1	1	1	1	20	1	0.047619	1	1
587	5138	5	1	1	3	3	2	2	2	1	1	1	1	1	1	13	7	1991	22	2	2	4	3	2	1	3	188	101	101	181	181	181	5	13	1	1	1	1	5	#NULL!	1	1	1	1	0	21	1	10	5
694	6059	6	1	1	3	3	2	2	2	1	2	1	1	2	1	9	10	1981	32	4	3	4	3	2	2	31	188	101	188	181	181	151	6	3	3	14	14	2	6	3	3	#NULL!	#NULL!	2	4	24	0.857143	9	5
1062	7066	7	3	2	2	2	3	1	3	1	2	1	1	1	1	9	2	1954	59	9	5	3	4	3	4	41	188	111	111	181	181	151	2	1	1	14	14	4	2	1	1	#NULL!	#NULL!	4	21	0	0	1	1
1075	7079	7	3	2	2	2	3	1	3	1	1	2	1	3	3	99	99	1951	62	10	6	4	2	1	1	2	188	111	111	181	181	181	2	14	1	14	14	14	2	#NULL!	1	#NULL!	#NULL!	#NULL!	21	0	0	1	1
1097	8022	8	3	2	2	2	3	1	3	1	1	1	1	1	1	23	8	1996	17	1	1	2	3	2	2	31	188	101	101	181	115	181	13	1	1	14	13	14	#NULL!	1	1	#NULL!	#NULL!	#NULL!	18	3	0.142857	2	1
1123	8048	8	3	2	2	2	3	1	3	1	2	3	3	3	3	13	6	1954	59	9	5	2	2	1	1	2	188	181	111	181	181	181	2	14	1	14	14	14	2	#NULL!	1	#NULL!	#NULL!	#NULL!	14	0	0	1	1
1131	8056	8	3	2	2	2	3	1	3	1	2	1	1	2	1	25	10	1967	46	7	4	4	3	2	1	3	188	111	111	181	181	181	3	1	1	14	14	14	3	1	1	#NULL!	#NULL!	#NULL!	21	0	0	1	1
1279	9141	9	3	2	2	3	3	1	3	1	1	2	1	2	1	99	99	1995	18	1	1	2	4	3	2	41	188	111	111	181	115	115	3	1	1	14	3	3	3	1	1	#NULL!	3	3	18	3	0.142857	2	1
1422	10036	10	3	2	2	2	4	2	4	1	2	1	1	3	3	1	2	1961	52	8	5	2	3	2	1	3	188	111	101	181	181	181	4	1	1	14	14	14	4	1	1	#NULL!	#NULL!	#NULL!	21	0	0	1	1
1513	11019	11	3	2	2	2	4	2	4	1	2	1	1	1	1	18	12	1969	44	6	4	2	3	2	2	31	188	111	111	181	181	131	3	1	2	14	14	1	3	1	2	#NULL!	#NULL!	1	14	7	0.333333	4	2
1555	11061	11	3	2	2	2	4	2	4	1	2	1	1	1	1	12	1	1970	43	6	4	2	2	1	2	21	188	181	111	181	181	135	2	14	1	14	14	1	2	#NULL!	1	#NULL!	#NULL!	1	7	7	0.5	5	3
1637	12068	12	3	2	2	2	4	2	4	1	2	3	3	3	3	2	5	1994	19	1	1	4	3	2	2	31	188	111	111	181	181	151	3	9	1	14	14	6	3	9	1	#NULL!	#NULL!	6	21	0	0	1	1
1678	13003	13	2	3	1	1	5	1	5	1	2	2	1	2	1	15	8	1950	63	10	6	1	1	1	2	11	188	111	111	151	115	151	2	1	1	2	2	2	2	1	1	2	2	2	11	1	0.0833333	1	1
1990	14105	14	2	3	1	1	5	1	6	1	2	3	3	2	1	11	2	1988	25	3	2	2	3	2	1	3	188	111	111	181	181	181	1	1	1	14	14	14	1	1	1	#NULL!	#NULL!	#NULL!	20	1	0.047619	1	1
1110	8035	8	3	2	2	2	3	1	3	1	1	1	1	1	1	7	2	1984	29	3	2	3	3	2	1	3	188	111	111	181	181	181	13	1	1	14	14	14	#NULL!	1	1	#NULL!	#NULL!	#NULL!	0	21	1	10	5
1258	9120	9	3	2	2	3	3	1	3	1	2	1	1	1	1	7	2	1963	50	8	5	4	2	1	2	21	188	111	188	181	115	151	2	1	1	14	2	2	2	1	1	#NULL!	2	2	13	22	0.628571	7	4
1597	12028	12	3	2	2	2	4	2	4	1	1	3	3	3	3	19	7	1988	25	3	2	2	3	2	2	31	188	111	111	181	181	135	3	1	1	14	14	11	3	1	1	#NULL!	#NULL!	11	7	14	0.666667	7	4
1620	12051	12	3	2	2	2	4	2	4	1	2	1	1	1	1	9	4	1987	26	3	2	2	3	2	2	31	188	111	111	181	181	151	3	11	3	14	14	4	3	11	3	#NULL!	#NULL!	4	14	7	0.333333	4	2
1634	12065	12	3	2	2	2	4	2	4	1	2	1	1	1	1	23	3	1959	54	8	5	4	3	2	2	31	188	111	111	181	181	115	3	1	3	14	14	2	3	1	3	#NULL!	#NULL!	2	21	0	0	1	1
1702	13027	13	2	3	1	1	5	1	5	1	2	2	1	2	1	6	3	1979	34	4	3	2	2	1	3	21	188	111	111	115	115	188	3	4	1	14	13	9	3	4	1	#NULL!	#NULL!	9	10	5	0.333333	4	2
1868	13193	13	2	3	1	1	5	1	5	1	1	1	1	2	1	8	3	1985	28	3	2	2	3	2	2	31	188	111	111	121	188	115	3	1	1	9	13	2	3	1	1	9	#NULL!	2	21	0	0	1	1
1872	13197	13	2	3	1	1	5	1	5	1	2	2	1	2	1	6	12	1972	41	6	4	2	3	2	2	31	188	111	111	115	115	188	3	4	1	14	13	9	3	4	1	#NULL!	#NULL!	9	10	5	0.333333	4	2
1922	14037	14	2	3	1	1	5	1	6	1	1	1	1	1	1	1	2	1962	51	8	5	2	2	1	1	2	188	111	181	181	181	181	2	1	14	14	14	14	2	1	#NULL!	#NULL!	#NULL!	#NULL!	13	1	0.0714286	1	1
1927	14042	14	2	3	1	1	5	1	6	1	1	1	1	1	1	5	2	1992	21	2	2	2	3	2	2	31	188	111	111	181	181	181	2	3	3	14	14	14	2	3	3	#NULL!	#NULL!	#NULL!	21	0	0	1	1
2039	14154	14	2	3	1	1	5	1	6	1	2	1	1	1	1	2	7	1964	49	7	4	4	2	1	2	21	188	111	111	181	181	181	2	1	1	14	14	14	2	1	1	#NULL!	#NULL!	#NULL!	11	3	0.214286	3	2
53	2035	3	1	1	3	3	1	2	1	1	2	1	1	1	1	3	11	1968	45	7	4	2	2	1	1	2	188	111	111	141	151	151	2	2	3	3	14	14	2	2	3	3	#NULL!	#NULL!	12	2	0.142857	2	1
265	3122	3	1	1	3	3	1	2	1	1	2	1	1	1	1	2	8	1959	54	8	5	2	3	2	2	31	188	101	111	121	115	151	3	3	4	3	3	3	3	3	4	3	3	3	25	7	0.21875	3	2
670	6035	6	1	1	3	3	2	2	2	1	2	1	1	1	1	20	1	1986	27	3	2	2	4	3	2	41	188	101	101	188	115	121	3	1	1	9	9	4	3	1	1	9	9	4	10	9	0.473684	5	3
1082	8007	8	3	2	2	2	3	1	3	1	2	1	1	1	1	3	5	1988	25	3	2	2	3	2	1	3	188	111	188	181	181	181	3	1	6	14	14	14	3	1	6	#NULL!	#NULL!	#NULL!	19	2	0.0952381	1	1
1169	9031	9	3	2	2	3	3	1	3	1	2	1	1	1	1	23	2	1990	23	2	2	2	2	1	2	21	188	101	181	181	115	115	3	3	14	14	3	1	3	3	#NULL!	#NULL!	3	1	9	5	0.357143	4	2
1228	9090	9	3	2	2	3	3	1	3	1	1	1	1	3	3	28	7	1991	22	2	2	2	3	2	2	31	188	111	111	181	181	115	5	1	1	14	14	1	5	1	1	#NULL!	#NULL!	1	21	0	0	1	1
1274	9136	9	3	2	2	3	3	1	3	1	2	3	3	3	3	10	10	1972	41	6	4	2	4	3	2	41	188	111	111	181	121	181	2	1	1	13	13	14	2	1	1	#NULL!	#NULL!	#NULL!	17	4	0.190476	2	1
1501	11007	11	3	2	2	2	4	2	4	1	2	1	1	1	1	18	7	1988	25	3	2	2	3	2	1	3	188	111	111	181	181	181	4	1	3	14	14	1	4	1	3	#NULL!	#NULL!	1	14	7	0.333333	4	2
1628	12059	12	3	2	2	2	4	2	4	1	2	1	1	1	1	9	8	1954	59	9	5	2	2	1	2	21	188	111	111	181	181	151	2	1	1	14	14	2	2	1	1	#NULL!	#NULL!	2	21	0	0	1	1
1636	12067	12	3	2	2	2	4	2	4	1	2	3	3	3	3	4	6	1979	34	4	3	4	3	2	2	31	188	111	111	181	181	115	3	9	2	14	14	2	3	9	2	#NULL!	#NULL!	2	21	0	0	1	1
1880	13205	13	2	3	1	1	5	1	5	1	2	2	1	3	3	6	9	1962	51	8	5	2	3	2	2	31	188	111	101	115	188	115	9	3	1	1	3	3	9	3	1	1	3	3	21	2	0.0869565	1	1
1993	14108	14	2	3	1	1	5	1	6	1	2	1	1	1	1	8	3	1967	46	7	4	2	2	1	1	2	188	111	181	181	181	181	2	3	3	14	14	14	2	3	3	#NULL!	#NULL!	#NULL!	10	4	0.285714	3	2
1995	14110	14	2	3	1	1	5	1	6	1	1	1	1	1	1	10	8	1962	51	8	5	2	2	1	2	21	188	111	111	181	181	181	3	2	2	14	14	14	3	2	2	#NULL!	#NULL!	#NULL!	14	3	0.176471	2	1
2044	14159	14	2	3	1	1	5	1	6	1	1	1	1	1	1	2	12	1950	63	10	6	2	2	1	2	21	188	111	111	181	181	181	1	1	1	14	14	14	1	1	1	#NULL!	#NULL!	#NULL!	7	12	0.631579	7	4
2046	14161	14	2	3	1	1	5	1	6	1	2	1	1	1	1	16	8	1955	58	9	5	2	2	1	1	2	188	111	111	181	181	181	1	14	1	14	14	14	1	#NULL!	1	#NULL!	#NULL!	#NULL!	14	0	0	1	1
2049	14164	14	2	3	1	1	5	1	6	1	2	1	1	1	1	30	11	1983	30	4	3	1	3	2	1	3	188	111	111	181	181	181	2	1	1	14	14	14	2	1	1	#NULL!	#NULL!	#NULL!	21	0	0	1	1
288	4010	4	3	2	2	2	2	2	2	1	2	1	1	1	1	99	99	1980	33	4	3	4	2	1	2	21	188	188	111	181	181	181	14	3	9	14	14	14	#NULL!	3	9	#NULL!	#NULL!	#NULL!	0	14	1	10	5
1077	8002	8	3	2	2	2	3	1	3	1	1	1	1	1	1	28	9	1949	64	10	6	2	3	2	1	3	188	101	101	181	181	181	3	1	1	14	14	14	3	1	1	#NULL!	#NULL!	#NULL!	21	0	0	1	1
1080	8005	8	3	2	2	2	3	1	3	1	1	1	1	1	1	25	5	1955	58	9	5	4	4	3	2	41	188	101	111	188	115	135	3	9	13	6	13	6	3	9	#NULL!	6	#NULL!	6	16	12	0.428571	5	3
43	2025	3	1	1	3	3	1	2	1	1	2	1	1	1	1	4	1	1994	19	1	1	2	2	1	1	2	188	111	111	141	151	151	3	3	3	14	14	14	3	3	3	#NULL!	#NULL!	#NULL!	7	14	0.666667	7	4
181	3024	3	1	1	3	3	1	2	1	1	2	1	1	1	1	8	8	1995	18	1	1	2	2	1	1	2	188	111	111	141	151	151	2	2	3	2	2	3	2	2	3	2	2	3	12	7	0.368421	4	2
690	6055	6	1	1	3	3	2	2	2	1	2	1	1	1	1	30	7	1969	44	6	4	4	3	2	2	31	188	101	111	181	181	181	13	1	1	14	14	14	#NULL!	1	1	#NULL!	#NULL!	#NULL!	18	3	0.142857	2	1
818	6183	6	1	1	3	3	2	2	2	1	2	1	1	3	3	17	10	1968	45	7	4	4	2	1	3	21	188	101	111	181	181	151	2	13	1	14	14	4	2	#NULL!	1	#NULL!	#NULL!	4	15	5	0.25	3	2
830	6195	6	1	1	3	3	2	2	2	1	2	1	1	2	1	10	10	1981	32	4	3	4	3	2	1	3	188	101	101	181	181	181	13	13	13	14	14	14	#NULL!	#NULL!	#NULL!	#NULL!	#NULL!	#NULL!	7	14	0.666667	7	4
1083	8008	8	3	2	2	2	3	1	3	1	2	1	1	1	1	3	11	1997	16	1	1	4	4	3	1	4	188	101	111	141	115	181	5	13	1	6	13	14	5	#NULL!	1	6	#NULL!	#NULL!	12	16	0.571429	6	3
1582	12013	12	3	2	2	2	4	2	4	1	2	1	1	3	3	8	8	1995	18	1	1	2	3	2	1	3	188	111	111	181	181	181	4	3	3	14	14	14	4	3	3	#NULL!	#NULL!	#NULL!	14	7	0.333333	4	2
1596	12027	12	3	2	2	2	4	2	4	1	2	3	3	3	3	25	4	1988	25	3	2	2	3	2	2	31	188	111	111	181	181	181	5	1	1	14	14	14	5	1	1	#NULL!	#NULL!	#NULL!	7	14	0.666667	7	4
1639	12070	12	3	2	2	2	4	2	4	1	2	3	3	3	3	26	12	1981	32	4	3	2	3	2	1	3	188	111	111	181	181	181	3	1	1	14	14	14	3	1	1	#NULL!	#NULL!	#NULL!	21	0	0	1	1
1652	12083	12	3	2	2	2	4	2	4	1	2	3	3	3	3	14	2	1961	52	8	5	2	3	2	1	3	188	111	111	181	181	181	3	1	2	14	14	14	3	1	2	#NULL!	#NULL!	#NULL!	21	0	0	1	1
1673	12104	12	3	2	2	2	4	2	4	1	1	3	3	3	3	2	5	1978	35	5	3	2	3	2	2	31	188	111	111	181	181	181	5	11	3	14	14	14	5	11	3	#NULL!	#NULL!	#NULL!	21	0	0	1	1
1985	14100	14	2	3	1	1	5	1	6	1	2	1	1	1	1	3	11	1982	31	4	3	1	2	1	2	21	188	181	111	181	181	181	2	1	1	14	14	14	2	1	1	#NULL!	#NULL!	#NULL!	14	0	0	1	1
1989	14104	14	2	3	1	1	5	1	6	1	2	1	1	2	1	18	5	1970	43	6	4	1	2	1	1	2	188	111	111	181	181	181	2	1	1	14	14	3	2	1	1	#NULL!	#NULL!	3	14	0	0	1	1
1996	14111	14	2	3	1	1	5	1	6	1	2	2	1	3	3	6	12	1980	33	4	3	2	3	2	2	31	188	111	111	181	181	181	3	1	3	14	14	14	3	1	3	#NULL!	#NULL!	#NULL!	7	6	0.461538	5	3
1998	14113	14	2	3	1	1	5	1	6	1	1	1	1	3	3	7	4	1970	43	6	4	1	3	2	1	3	188	111	111	181	181	181	2	1	1	14	14	14	2	1	1	#NULL!	#NULL!	#NULL!	9	2	0.181818	2	1
2004	14119	14	2	3	1	1	5	1	6	1	1	2	1	2	1	8	9	1958	55	9	5	2	2	1	2	21	188	111	111	181	181	181	2	1	1	14	14	14	2	1	1	#NULL!	#NULL!	#NULL!	15	6	0.285714	3	2
2043	14158	14	2	3	1	1	5	1	6	1	1	1	1	1	1	5	5	1980	33	4	3	4	3	2	2	31	188	111	111	181	181	181	2	1	1	14	14	14	2	1	1	#NULL!	#NULL!	#NULL!	15	6	0.285714	3	2
82	2064	2	3	2	2	2	1	2	1	1	1	2	1	2	1	23	8	1994	19	1	1	2	2	1	1	2	188	101	188	188	121	151	7	11	11	13	13	13	7	11	11	#NULL!	#NULL!	#NULL!	3	9	0.75	8	4
107	2089	2	3	2	2	2	1	2	1	1	2	1	1	3	3	1	5	1956	57	9	5	2	3	2	2	31	188	111	111	181	181	135	1	1	11	14	14	2	1	1	11	#NULL!	#NULL!	2	20	1	0.047619	1	1
858	6223	6	1	1	3	3	2	2	2	1	1	1	1	1	1	3	1	1973	40	6	4	2	3	2	1	3	188	111	111	181	181	181	2	1	1	14	3	14	2	1	1	#NULL!	3	#NULL!	7	14	0.666667	7	4
923	6288	6	1	1	3	3	2	2	2	1	2	1	1	1	1	19	10	1983	30	4	3	2	3	2	2	31	188	111	188	181	181	135	6	9	1	13	6	3	6	9	1	#NULL!	6	3	21	0	0	1	1
1236	9098	9	3	2	2	3	3	1	3	1	2	1	1	1	1	5	11	1983	30	4	3	4	3	2	1	3	188	111	111	181	115	181	1	1	1	14	9	14	1	1	1	#NULL!	9	#NULL!	18	10	0.357143	4	2
1301	9163	9	3	2	2	3	3	1	3	1	2	2	1	2	1	99	99	1965	48	7	4	2	3	2	1	3	188	111	181	181	181	115	2	1	2	14	14	2	2	1	2	#NULL!	#NULL!	2	14	4	0.222222	3	2
25	2007	2	3	2	2	2	1	2	1	1	1	2	1	2	1	5	2	1989	24	2	2	2	2	1	1	2	188	111	111	121	151	151	9	9	3	13	13	13	9	9	3	#NULL!	#NULL!	#NULL!	2	19	0.904762	10	5
27	2009	2	3	2	2	2	1	2	1	1	1	2	1	2	1	19	8	1978	35	5	3	2	2	1	2	21	188	111	111	188	151	151	3	13	13	13	14	14	3	#NULL!	#NULL!	#NULL!	#NULL!	#NULL!	0	21	1	10	5
148	2130	3	1	1	3	3	1	2	1	1	2	1	1	1	1	6	12	1995	18	1	1	2	3	2	2	31	188	111	111	141	151	151	3	3	3	14	14	14	3	3	3	#NULL!	#NULL!	#NULL!	7	14	0.666667	7	4
381	4103	4	3	2	2	2	2	2	2	1	1	3	3	3	3	12	1	1997	16	1	1	2	4	3	1	4	188	181	111	181	151	181	4	3	2	1	6	6	4	3	2	1	6	6	14	0	0	1	1
523	5074	5	1	1	3	3	2	2	2	1	2	1	1	2	1	9	11	1982	31	4	3	4	3	2	1	3	188	101	111	181	181	181	2	13	14	14	14	14	2	#NULL!	#NULL!	#NULL!	#NULL!	#NULL!	21	0	0	1	1
526	5077	5	1	1	3	3	2	2	2	1	2	1	1	1	1	9	6	1997	16	1	1	4	3	2	1	3	188	101	101	181	115	181	13	1	1	14	14	1	#NULL!	1	1	#NULL!	#NULL!	1	15	6	0.285714	3	2
589	5140	5	1	1	3	3	2	2	2	1	2	1	1	1	1	11	5	1980	33	4	3	4	3	2	2	31	188	101	111	181	115	181	2	3	1	1	1	1	2	3	1	1	1	1	5	16	0.761905	8	4
661	6026	6	1	1	3	3	2	2	2	1	1	1	1	1	1	26	7	1980	33	4	3	2	4	3	3	41	188	101	101	188	188	115	3	11	1	4	9	13	3	11	1	4	9	#NULL!	8	16	0.666667	7	4
729	6094	6	1	1	3	3	2	2	2	1	1	1	1	2	1	6	9	1990	23	2	2	2	3	2	2	31	188	111	111	115	115	135	3	9	11	2	13	9	3	9	11	2	#NULL!	9	21	1	0.0454545	1	1
803	6168	6	1	1	3	3	2	2	2	1	2	1	1	2	1	25	2	1981	32	4	3	4	3	2	2	31	188	111	111	188	188	151	7	1	3	1	2	3	7	1	3	1	2	3	0	21	1	10	5
846	6211	6	1	1	3	3	2	2	2	1	2	1	1	1	1	9	9	1959	54	8	5	2	3	2	1	3	188	111	111	181	181	151	3	1	1	14	14	2	3	1	1	#NULL!	#NULL!	2	18	3	0.142857	2	1
901	6266	6	1	1	3	3	2	2	2	1	2	1	1	1	1	30	9	1970	43	6	4	2	3	2	2	31	188	111	188	181	181	135	2	1	1	6	6	3	2	1	1	6	6	3	17	3	0.15	2	1
1063	7067	7	3	2	2	2	3	1	3	1	2	2	1	2	1	99	99	1963	50	8	5	2	2	1	1	2	188	181	111	181	181	181	2	14	1	14	14	14	2	#NULL!	1	#NULL!	#NULL!	#NULL!	14	0	0	1	1
1098	8023	8	3	2	2	2	3	1	3	1	1	1	1	1	1	22	12	1988	25	3	2	2	3	2	1	3	188	101	101	181	181	181	2	1	1	14	14	14	2	1	1	#NULL!	#NULL!	#NULL!	18	3	0.142857	2	1
1117	8042	8	3	2	2	2	3	1	3	1	2	1	1	2	1	6	9	1992	21	2	2	4	3	2	4	31	188	101	111	188	115	115	2	9	1	6	6	13	2	9	1	6	6	#NULL!	15	6	0.285714	3	2
1170	9032	9	3	2	2	3	3	1	3	1	2	1	1	2	1	99	5	1956	57	9	5	2	3	2	1	3	188	101	111	181	181	181	2	2	1	14	14	14	2	2	1	#NULL!	#NULL!	#NULL!	21	0	0	1	1
1183	9045	9	3	2	2	3	3	1	3	1	1	3	3	3	3	24	4	1960	53	8	5	2	2	1	1	2	188	111	181	181	181	115	2	1	2	14	14	2	2	1	2	#NULL!	#NULL!	2	21	0	0	1	1
1219	9081	9	3	2	2	3	3	1	3	1	2	1	1	1	1	18	3	1993	20	2	2	2	3	2	2	31	188	111	111	181	181	115	3	11	6	14	14	11	3	11	6	#NULL!	#NULL!	11	20	1	0.047619	1	1
1261	9123	9	3	2	2	3	3	1	3	1	1	1	1	2	1	99	3	1975	38	5	3	4	3	2	1	3	188	111	111	181	181	181	2	3	1	14	14	14	2	3	1	#NULL!	#NULL!	#NULL!	11	10	0.47619	5	3
1368	9230	9	3	2	2	3	3	1	3	1	1	1	1	3	3	99	11	1980	33	4	3	3	2	1	2	21	188	111	111	181	188	181	2	1	1	14	1	14	2	1	1	#NULL!	1	#NULL!	7	21	0.75	8	4
1369	9231	9	3	2	2	3	3	1	3	1	2	1	1	1	1	99	11	1955	58	9	5	2	2	1	1	2	188	111	181	181	181	181	3	1	14	14	14	14	3	1	#NULL!	#NULL!	#NULL!	#NULL!	14	0	0	1	1
1404	10018	10	3	2	2	2	4	2	4	1	2	3	3	3	3	18	2	1972	41	6	4	2	3	2	2	31	188	111	111	181	181	135	5	11	1	14	14	3	5	11	1	#NULL!	#NULL!	3	7	14	0.666667	7	4
1420	10034	10	3	2	2	2	4	2	4	1	2	3	3	3	3	21	12	1997	16	1	1	2	3	2	2	31	188	111	188	181	181	135	5	1	1	14	14	3	5	1	1	#NULL!	#NULL!	3	14	7	0.333333	4	2
1431	10045	10	3	2	2	2	4	2	4	1	1	1	1	1	1	27	12	1995	18	1	1	2	3	2	2	31	188	111	111	181	181	188	3	1	2	14	14	3	3	1	2	#NULL!	#NULL!	3	14	7	0.333333	4	2
1436	10050	10	3	2	2	2	4	2	4	1	2	1	1	1	1	24	7	1971	42	6	4	2	3	2	2	31	188	111	111	181	181	135	5	9	11	14	14	4	5	9	11	#NULL!	#NULL!	4	7	14	0.666667	7	4
1465	10079	10	3	2	2	2	4	2	4	1	1	1	1	1	1	31	7	1978	35	5	3	2	3	2	2	31	188	111	111	181	181	135	3	3	3	6	13	3	3	3	3	6	#NULL!	3	14	7	0.333333	4	2
1480	10094	10	3	2	2	2	4	2	4	1	2	1	1	3	3	27	9	1949	64	10	6	2	3	2	2	31	188	111	111	181	181	151	5	1	3	14	14	3	5	1	3	#NULL!	#NULL!	3	21	0	0	1	1
1618	12049	12	3	2	2	2	4	2	4	1	1	1	1	1	1	10	4	1992	21	2	2	2	3	2	2	31	188	111	111	181	181	135	2	2	3	14	14	2	2	2	3	#NULL!	#NULL!	2	21	0	0	1	1
1660	12091	12	3	2	2	2	4	2	4	1	2	3	3	3	3	27	1	1970	43	6	4	2	2	1	2	21	188	111	111	181	181	181	1	11	1	14	14	14	1	11	1	#NULL!	#NULL!	#NULL!	21	0	0	1	1
1737	13062	13	2	3	1	1	5	1	5	1	2	2	1	2	1	29	11	1990	23	2	2	1	3	2	2	31	188	111	188	188	188	151	7	3	1	1	13	13	7	3	1	1	#NULL!	#NULL!	7	14	0.666667	7	4
1758	13083	13	2	3	1	1	5	1	5	1	2	1	1	1	1	16	2	1968	45	7	4	1	2	1	2	21	188	101	111	151	141	131	3	1	1	1	3	3	3	1	1	1	3	3	12	4	0.25	3	2
1770	13095	13	2	3	1	1	5	1	5	1	1	1	1	1	1	16	7	1962	51	8	5	2	3	2	2	31	188	111	111	121	115	115	2	1	1	1	2	2	2	1	1	1	2	2	14	0	0	1	1
1916	14031	14	2	3	1	1	5	1	6	1	1	1	1	1	1	29	1	1997	16	1	1	2	3	2	2	31	188	111	111	181	181	181	3	3	3	3	14	14	3	3	3	3	#NULL!	#NULL!	14	7	0.333333	4	2
1939	14054	14	2	3	1	1	5	1	6	1	1	1	1	1	1	99	99	1955	58	9	5	4	2	1	2	21	188	111	111	181	181	181	14	1	1	14	14	14	#NULL!	1	1	#NULL!	#NULL!	#NULL!	13	1	0.0714286	1	1
1952	14067	14	2	3	1	1	5	1	6	1	2	3	3	3	3	11	5	1978	35	5	3	1	3	2	1	3	188	111	111	181	181	181	2	1	1	14	14	14	2	1	1	#NULL!	#NULL!	#NULL!	21	0	0	1	1
1961	14076	14	2	3	1	1	5	1	6	1	2	3	3	2	1	24	12	1985	28	3	2	1	3	2	2	31	188	111	181	181	181	181	2	1	1	14	14	14	2	1	1	#NULL!	#NULL!	#NULL!	14	0	0	1	1
322	4044	4	3	2	2	2	2	2	2	1	2	3	3	3	3	16	7	1993	20	2	2	2	1	1	1	1	188	101	111	188	115	121	4	9	13	6	2	3	4	9	#NULL!	6	2	3	7	5	0.416667	5	3
373	4095	4	3	2	2	2	2	2	2	1	2	1	1	1	1	99	99	1957	56	9	5	2	3	2	1	3	188	111	111	181	181	181	3	1	1	14	14	14	3	1	1	#NULL!	#NULL!	#NULL!	18	3	0.142857	2	1
578	5129	5	1	1	3	3	2	2	2	1	1	1	1	1	1	12	3	1979	34	4	3	4	3	2	1	3	188	101	111	141	181	181	4	3	1	1	1	1	4	3	1	1	1	1	5	16	0.761905	8	4
873	6238	6	1	1	3	3	2	2	2	1	2	1	1	1	1	15	5	1975	38	5	3	2	3	2	1	3	188	111	101	181	181	181	3	1	1	14	14	14	3	1	1	#NULL!	#NULL!	#NULL!	16	5	0.238095	3	2
1160	9022	9	3	2	2	3	3	1	3	1	2	1	1	1	1	11	10	1962	51	8	5	2	3	2	1	3	188	111	111	181	181	181	1	1	1	14	14	14	1	1	1	#NULL!	#NULL!	#NULL!	21	0	0	1	1
1172	9034	9	3	2	2	3	3	1	3	1	1	1	1	1	1	99	5	1964	49	7	4	2	3	2	2	31	188	101	101	181	181	115	1	1	2	14	14	2	1	1	2	#NULL!	#NULL!	2	17	4	0.190476	2	1
1333	9195	9	3	2	2	3	3	1	3	1	2	1	1	1	1	10	4	1985	28	3	2	2	2	1	2	21	188	111	111	181	181	181	2	1	1	14	14	14	2	1	1	#NULL!	#NULL!	#NULL!	15	4	0.210526	3	2
1699	13024	13	2	3	1	1	5	1	5	1	2	1	1	1	1	18	11	1968	45	7	4	2	2	1	2	21	188	111	111	188	188	115	3	1	1	1	13	2	3	1	1	1	#NULL!	2	14	1	0.0666667	1	1
1752	13077	13	2	3	1	1	5	1	5	1	2	2	1	2	1	28	2	1980	33	4	3	1	2	1	2	21	188	111	111	115	115	115	3	1	1	1	3	3	3	1	1	1	3	3	18	2	0.1	1	1
1857	13182	13	2	3	1	1	5	1	5	1	1	2	1	2	1	25	2	1984	29	3	2	2	3	2	3	31	188	101	101	188	115	115	2	1	1	2	13	2	2	1	1	2	#NULL!	2	17	3	0.15	2	1
1889	14004	14	2	3	1	1	5	1	6	1	1	3	3	3	3	29	8	1992	21	2	2	2	2	1	2	21	188	111	111	181	181	181	3	1	1	14	14	14	3	1	1	#NULL!	#NULL!	#NULL!	19	2	0.0952381	1	1
1902	14017	14	2	3	1	1	5	1	6	1	1	3	3	3	3	99	99	1983	30	4	3	1	2	1	2	21	188	111	111	181	181	181	3	1	1	14	14	14	3	1	1	#NULL!	#NULL!	#NULL!	21	0	0	1	1
1957	14072	14	2	3	1	1	5	1	6	1	2	3	3	3	3	29	12	1986	27	3	2	1	2	1	2	21	188	111	111	181	181	181	3	1	1	14	14	14	3	1	1	#NULL!	#NULL!	#NULL!	12	2	0.142857	2	1
1994	14109	14	2	3	1	1	5	1	6	1	2	3	3	3	3	30	8	1988	25	3	2	2	1	1	2	11	188	181	111	181	181	181	3	1	3	14	14	14	3	1	3	#NULL!	#NULL!	#NULL!	9	1	0.1	1	1
2052	14167	14	2	3	1	1	5	1	6	1	2	3	3	3	3	31	5	1978	35	5	3	1	2	1	1	2	188	111	111	181	181	181	1	1	1	14	14	14	1	1	1	#NULL!	#NULL!	#NULL!	21	0	0	1	1
2053	14168	14	2	3	1	1	5	1	6	1	1	1	1	1	1	16	5	1976	37	5	3	1	3	2	1	31	188	111	111	181	181	181	3	1	1	14	14	14	3	1	1	#NULL!	#NULL!	#NULL!	14	7	0.333333	4	2
2055	14170	14	2	3	1	1	5	1	6	1	1	3	3	3	3	19	6	1968	45	7	4	4	1	1	2	11	188	111	181	181	181	181	2	1	14	14	14	14	2	1	#NULL!	#NULL!	#NULL!	#NULL!	9	0	0	1	1
2059	14174	14	2	3	1	1	5	1	6	1	1	3	3	3	3	12	9	1988	25	3	2	1	3	2	2	3	188	111	111	181	181	181	3	1	3	14	14	14	3	1	3	#NULL!	#NULL!	#NULL!	19	2	0.0952381	1	1
5	1005	1	3	2	2	2	1	2	1	1	1	2	1	2	1	30	9	1982	31	4	3	2	2	1	2	21	188	111	111	188	151	151	3	13	13	13	14	14	3	#NULL!	#NULL!	#NULL!	#NULL!	#NULL!	0	21	1	10	5
19	2001	2	3	2	2	2	1	2	1	1	1	2	1	2	1	1	10	1985	28	3	2	2	3	2	1	3	188	111	111	188	151	151	3	3	9	13	13	13	3	3	9	#NULL!	#NULL!	#NULL!	4	18	0.818182	9	5
899	6264	6	1	1	3	3	2	2	2	1	2	1	1	1	1	28	4	1963	50	8	5	2	3	2	2	31	188	111	101	181	181	135	9	9	1	6	6	3	9	9	1	6	6	3	19	2	0.0952381	1	1
1066	7070	7	3	2	2	2	3	1	3	1	2	2	1	3	3	99	99	1966	47	7	4	2	2	1	2	21	188	111	181	181	181	151	2	4	14	14	14	4	2	4	#NULL!	#NULL!	#NULL!	4	8	6	0.428571	5	3
1381	9245	9	3	2	2	3	3	1	3	1	2	1	1	2	1	10	12	1983	30	4	3	2	2	1	2	21	188	111	111	181	181	181	2	1	1	14	14	14	2	1	1	#NULL!	#NULL!	#NULL!	15	4	0.210526	3	2
1407	10021	10	3	2	2	2	4	2	4	1	2	3	3	3	3	3	7	1979	34	4	3	2	3	2	1	3	188	111	111	181	181	181	5	9	11	14	14	14	5	9	11	#NULL!	#NULL!	#NULL!	7	14	0.666667	7	4
1619	12050	12	3	2	2	2	4	2	4	1	2	1	1	1	1	4	2	1993	20	2	2	2	3	2	2	31	188	111	111	181	181	151	3	13	3	14	14	11	3	#NULL!	3	#NULL!	#NULL!	11	21	0	0	1	1
1624	12055	12	3	2	2	2	4	2	4	1	1	1	1	1	1	11	8	1975	38	5	3	2	3	2	2	31	188	111	111	181	181	135	3	9	3	14	14	2	3	9	3	#NULL!	#NULL!	2	7	14	0.666667	7	4
1705	13030	13	2	3	1	1	5	1	5	1	2	1	1	1	1	14	1	1986	27	3	2	2	2	1	2	21	188	101	101	188	121	115	2	1	1	1	2	3	2	1	1	1	2	3	14	1	0.0666667	1	1
1716	13041	13	2	3	1	1	5	1	5	1	1	1	1	3	3	1	2	1993	20	2	2	2	3	2	2	31	188	101	101	121	121	115	5	1	1	2	13	2	5	1	1	2	#NULL!	2	25	3	0.107143	2	1
1720	13045	13	2	3	1	1	5	1	5	1	1	1	1	2	1	7	9	1986	27	3	2	2	3	2	4	31	188	101	111	151	121	131	13	1	1	13	13	2	#NULL!	1	1	#NULL!	#NULL!	2	17	3	0.15	2	1
1869	13194	13	2	3	1	1	5	1	5	1	2	1	1	2	1	18	10	1964	49	7	4	2	2	1	2	21	188	111	111	188	188	115	3	1	1	1	13	2	3	1	1	1	#NULL!	2	14	1	0.0666667	1	1
1875	13200	13	2	3	1	1	5	1	5	1	2	1	1	2	1	15	5	1982	31	4	3	2	2	1	2	21	188	101	101	188	121	115	2	1	1	1	2	3	2	1	1	1	2	3	14	1	0.0666667	1	1
1911	14026	14	2	3	1	1	5	1	6	1	2	3	3	1	1	24	4	1989	24	2	2	1	3	2	1	3	188	111	111	181	181	181	3	2	2	14	14	14	3	2	2	#NULL!	#NULL!	#NULL!	8	3	0.272727	3	2
1920	14035	14	2	3	1	1	5	1	6	1	2	1	1	1	1	31	8	1973	40	6	4	2	4	3	2	41	188	111	111	115	181	181	2	2	2	1	14	14	2	2	2	1	#NULL!	#NULL!	27	1	0.0357143	1	1
2034	14149	14	2	3	1	1	5	1	6	1	1	1	1	1	1	6	1	1992	21	2	2	2	3	2	1	3	188	111	111	181	181	181	5	1	1	14	14	14	5	1	1	#NULL!	#NULL!	#NULL!	16	5	0.238095	3	2
3	1003	1	3	2	2	2	1	2	1	1	1	2	1	2	1	29	9	1984	29	3	2	2	3	2	1	3	188	111	111	121	151	151	9	9	3	13	13	13	9	9	3	#NULL!	#NULL!	#NULL!	2	19	0.904762	10	5
9	1009	1	3	2	2	2	1	2	1	1	1	2	1	3	3	31	10	1982	31	4	3	2	3	2	1	3	188	111	111	141	151	151	3	4	1	1	1	1	3	4	1	1	1	1	2	13	0.866667	9	5
11	1011	1	3	2	2	2	1	2	1	1	2	2	1	2	1	99	6	1992	21	2	2	2	2	1	2	21	188	111	111	141	151	151	3	9	2	1	14	14	3	9	2	1	#NULL!	#NULL!	14	7	0.333333	4	2
13	1013	1	3	2	2	2	1	2	1	1	2	2	1	2	1	16	2	1963	50	8	5	2	2	1	2	21	188	111	111	141	151	151	3	1	3	4	4	1	3	1	3	4	4	1	12	2	0.142857	2	1
20	2002	2	3	2	2	2	1	2	1	1	1	2	1	2	1	13	1	1984	29	3	2	2	2	1	1	2	188	111	111	188	151	151	3	3	3	4	13	13	3	3	3	4	#NULL!	#NULL!	10	12	0.545455	6	3
31	2013	2	3	2	2	2	1	2	1	1	1	3	3	3	3	16	8	1979	34	4	3	2	3	2	1	3	188	111	111	141	151	151	3	4	1	1	1	1	3	4	1	1	1	1	2	13	0.866667	9	5
33	2015	2	3	2	2	2	1	2	1	1	2	2	1	2	1	14	2	1990	23	2	2	2	2	1	1	2	188	111	111	141	151	151	3	9	2	1	14	14	3	9	2	1	#NULL!	#NULL!	14	7	0.333333	4	2
35	2017	2	3	2	2	2	1	2	1	1	2	2	1	2	1	30	3	1960	53	8	5	2	2	1	1	2	188	111	111	141	151	151	3	1	3	4	4	1	3	1	3	4	4	1	12	2	0.142857	2	1
55	2037	2	3	2	2	2	1	2	1	1	1	2	1	2	1	9	9	1977	36	5	3	2	2	1	2	21	188	111	101	121	151	151	3	3	13	13	13	13	3	3	#NULL!	#NULL!	#NULL!	#NULL!	4	12	0.75	8	4
171	3014	3	1	1	3	3	1	2	1	1	2	2	1	2	1	15	3	1992	21	2	2	2	2	1	1	2	188	181	111	181	181	181	2	14	2	14	14	14	2	#NULL!	2	#NULL!	#NULL!	#NULL!	6	14	0.7	7	4
178	3021	3	1	1	3	3	1	2	1	1	2	1	1	1	1	23	8	1978	35	5	3	2	2	1	1	2	188	111	111	141	151	151	3	3	2	3	14	14	3	3	2	3	#NULL!	#NULL!	8	13	0.619048	7	4
257	3114	3	1	1	3	3	1	2	1	1	2	2	1	2	1	16	7	1993	20	2	2	2	3	2	1	3	188	181	111	181	181	181	2	14	2	14	14	14	2	#NULL!	2	#NULL!	#NULL!	#NULL!	6	14	0.7	7	4
521	5072	5	1	1	3	3	2	2	2	1	2	1	1	1	1	15	7	1970	43	6	4	4	2	1	2	21	188	188	111	181	181	181	2	2	14	14	14	2	2	2	#NULL!	#NULL!	#NULL!	2	6	8	0.571429	6	3
642	6007	6	1	1	3	3	2	2	2	1	2	1	1	1	1	16	3	1995	18	1	1	4	3	2	2	31	188	188	111	181	115	181	1	1	1	2	1	2	1	1	1	2	1	2	0	30	1	10	5
666	6031	6	1	1	3	3	2	2	2	1	2	1	1	3	3	8	8	1949	64	10	6	2	3	2	2	31	188	111	111	121	115	115	3	1	2	9	4	3	3	1	2	9	4	3	21	0	0	1	1
695	6060	6	1	1	3	3	2	2	2	1	2	1	1	3	3	21	3	1994	19	1	1	4	3	2	2	31	188	111	188	181	181	181	1	1	1	14	14	14	1	1	1	#NULL!	#NULL!	#NULL!	0	21	1	10	5
806	6171	6	1	1	3	3	2	2	2	1	1	1	1	1	1	19	3	1994	19	1	1	4	4	3	2	41	188	111	111	181	181	181	1	3	14	14	14	14	1	3	#NULL!	#NULL!	#NULL!	#NULL!	4	17	0.809524	9	5
839	6204	6	1	1	3	3	2	2	2	1	2	1	1	3	3	4	11	1980	33	4	3	2	3	2	1	3	188	101	111	181	181	181	3	1	1	14	14	14	3	1	1	#NULL!	#NULL!	#NULL!	16	5	0.238095	3	2
900	6265	6	1	1	3	3	2	2	2	1	2	1	1	1	1	11	5	1971	42	6	4	2	3	2	2	31	188	111	101	181	181	135	2	9	1	6	6	3	2	9	1	6	6	3	19	2	0.0952381	1	1
924	6289	6	1	1	3	3	2	2	2	1	1	1	1	1	1	20	1	1965	48	7	4	2	3	2	2	31	188	111	101	181	181	181	2	9	1	6	13	3	2	9	1	6	#NULL!	3	14	7	0.333333	4	2
1085	8010	8	3	2	2	2	3	1	3	1	1	1	1	1	1	6	9	1984	29	3	2	4	3	2	1	3	188	111	188	181	181	181	6	9	13	14	14	14	6	9	#NULL!	#NULL!	#NULL!	#NULL!	18	3	0.142857	2	1
1195	9057	9	3	2	2	3	3	1	3	1	2	1	1	3	3	99	2	1981	32	4	3	2	3	2	1	3	188	111	111	181	181	181	5	11	1	14	14	14	5	11	1	#NULL!	#NULL!	#NULL!	21	0	0	1	1
1198	9060	9	3	2	2	3	3	1	3	1	1	1	1	1	1	99	1	1965	48	7	4	2	3	2	2	31	188	111	111	181	181	115	3	1	3	14	14	1	3	1	3	#NULL!	#NULL!	1	15	6	0.285714	3	2
1216	9078	9	3	2	2	3	3	1	3	1	2	1	1	1	1	20	6	1985	28	3	2	2	3	2	2	31	188	111	111	181	181	115	3	1	3	14	14	2	3	1	3	#NULL!	#NULL!	2	21	0	0	1	1
1367	9229	9	3	2	2	3	3	1	3	1	1	1	1	3	3	99	4	1970	43	6	4	3	2	1	2	21	188	111	111	181	188	181	2	1	1	14	1	14	2	1	1	#NULL!	1	#NULL!	14	14	0.5	5	3
1415	10029	10	3	2	2	2	4	2	4	1	2	3	3	3	3	14	2	1995	18	1	1	2	3	2	2	31	188	111	111	181	181	115	5	9	3	14	14	3	5	9	3	#NULL!	#NULL!	3	14	7	0.333333	4	2
1430	10044	10	3	2	2	2	4	2	4	1	1	1	1	3	3	28	9	1966	47	7	4	2	3	2	2	31	188	111	111	181	181	151	2	1	3	14	14	4	2	1	3	#NULL!	#NULL!	4	14	7	0.333333	4	2
1488	10102	10	3	2	2	2	4	2	4	1	2	3	3	3	3	99	7	1964	49	7	4	2	3	2	1	3	188	111	111	181	181	181	5	1	3	14	14	14	5	1	3	#NULL!	#NULL!	#NULL!	14	7	0.333333	4	2
1505	11011	11	3	2	2	2	4	2	4	1	1	1	1	1	1	5	5	1989	24	2	2	2	3	2	2	31	188	111	111	181	181	131	4	1	3	14	14	3	4	1	3	#NULL!	#NULL!	3	14	7	0.333333	4	2
1583	12014	12	3	2	2	2	4	2	4	1	2	1	1	1	1	4	12	1961	52	8	5	2	3	2	2	31	188	111	111	181	181	151	2	1	1	14	14	2	2	1	1	#NULL!	#NULL!	2	14	7	0.333333	4	2
1587	12018	12	3	2	2	2	4	2	4	1	1	1	1	1	1	13	3	1980	33	4	3	2	3	2	2	31	188	111	111	181	181	135	5	11	3	14	14	3	5	11	3	#NULL!	#NULL!	3	14	7	0.333333	4	2
1595	12026	12	3	2	2	2	4	2	4	1	2	1	1	1	1	18	9	1995	18	1	1	2	3	2	1	3	188	111	111	181	181	181	5	9	6	14	14	14	5	9	6	#NULL!	#NULL!	#NULL!	14	7	0.333333	4	2
1626	12057	12	3	2	2	2	4	2	4	1	1	1	1	1	1	5	7	1965	48	7	4	2	3	2	2	31	188	111	111	181	181	135	3	11	2	14	14	4	3	11	2	#NULL!	#NULL!	4	14	0	0	1	1
1630	12061	12	3	2	2	2	4	2	4	1	2	1	1	1	1	14	2	1997	16	1	1	2	3	2	1	3	188	111	111	181	181	181	5	3	1	14	14	14	5	3	1	#NULL!	#NULL!	#NULL!	21	0	0	1	1
1631	12062	12	3	2	2	2	4	2	4	1	1	1	1	1	1	15	7	1995	18	1	1	2	3	2	2	31	188	111	111	181	181	151	3	3	6	14	14	9	3	3	6	#NULL!	#NULL!	9	21	0	0	1	1
1662	12093	12	3	2	2	2	4	2	4	1	2	3	3	3	3	99	7	1990	23	2	2	2	3	2	2	31	188	111	188	181	181	135	3	11	3	14	14	3	3	11	3	#NULL!	#NULL!	3	14	7	0.333333	4	2
1698	13023	13	2	3	1	1	5	1	5	1	1	1	1	1	1	8	4	1989	24	2	2	2	3	2	3	31	188	111	111	121	188	115	3	1	1	9	13	2	3	1	1	9	#NULL!	2	21	0	0	1	1
1708	13033	13	2	3	1	1	5	1	5	1	1	1	1	3	3	6	5	1989	24	2	2	1	3	2	2	31	188	111	111	121	115	131	2	1	1	3	3	2	2	1	1	3	3	2	21	5	0.192308	2	1
1710	13035	13	2	3	1	1	5	1	5	1	2	1	1	3	3	99	11	1967	46	7	4	2	3	2	1	3	188	111	101	115	188	115	9	3	1	1	3	3	9	3	1	1	3	3	21	2	0.0869565	1	1
1729	13054	13	2	3	1	1	5	1	5	1	2	3	3	3	3	99	1	1965	48	7	4	1	3	2	2	31	188	101	111	188	115	115	1	1	1	1	6	6	1	1	1	1	6	6	18	3	0.142857	2	1
1740	13065	13	2	3	1	1	5	1	5	1	2	2	1	2	1	31	8	1990	23	2	2	4	4	3	3	41	188	111	188	188	115	131	4	3	1	13	9	4	4	3	1	#NULL!	9	4	7	14	0.666667	7	4
1878	13203	13	2	3	1	1	5	1	5	1	1	2	1	3	3	7	8	1985	28	3	2	2	3	2	2	31	188	111	111	121	115	131	2	1	1	3	3	2	2	1	1	3	3	2	21	5	0.192308	2	1
1906	14021	14	2	3	1	1	5	1	6	1	2	3	3	3	3	3	6	1998	15	1	1	1	3	2	1	3	188	111	111	181	181	181	2	3	3	14	14	14	2	3	3	#NULL!	#NULL!	#NULL!	20	1	0.047619	1	1
1909	14024	14	2	3	1	1	5	1	6	1	1	3	3	3	3	27	10	1983	30	4	3	1	3	2	1	3	188	111	111	181	181	181	2	1	1	14	14	14	2	1	1	#NULL!	#NULL!	#NULL!	11	3	0.214286	3	2
1979	14094	14	2	3	1	1	5	1	6	1	1	3	3	1	1	22	5	1991	22	2	2	2	2	1	2	21	188	111	111	181	181	181	2	1	1	14	14	14	2	1	1	#NULL!	#NULL!	#NULL!	12	2	0.142857	2	1
1980	14095	14	2	3	1	1	5	1	6	1	1	1	1	3	3	19	9	1979	34	4	3	1	4	3	1	4	188	111	111	181	181	115	1	1	1	1	14	14	1	1	1	1	#NULL!	#NULL!	21	21	0.5	5	3
1983	14098	14	2	3	1	1	5	1	6	1	2	1	1	1	1	22	5	1980	33	4	3	1	3	2	1	3	188	111	111	181	181	181	3	1	2	14	14	14	3	1	2	#NULL!	#NULL!	#NULL!	21	0	0	1	1
1987	14102	14	2	3	1	1	5	1	6	1	1	1	1	2	1	6	8	1984	29	3	2	1	2	1	1	2	188	111	111	181	181	181	2	1	1	14	14	14	2	1	1	#NULL!	#NULL!	#NULL!	12	2	0.142857	2	1
2037	14152	14	2	3	1	1	5	1	6	1	1	1	1	3	3	3	11	1953	60	10	6	1	3	2	2	31	188	111	111	181	181	181	2	2	2	13	14	14	2	2	2	#NULL!	#NULL!	#NULL!	21	0	0	1	1
2047	14162	14	2	3	1	1	5	1	6	1	2	1	1	1	1	99	99	1991	22	2	2	2	3	2	1	3	188	111	181	181	181	181	1	1	1	14	14	14	1	1	1	#NULL!	#NULL!	#NULL!	14	0	0	1	1
298	4020	4	3	2	2	2	2	2	2	1	1	1	1	1	1	99	99	1965	48	7	4	2	3	2	2	31	181	101	111	181	181	131	14	2	1	14	14	4	#NULL!	2	1	#NULL!	#NULL!	4	14	7	0.333333	4	2
514	5065	5	1	1	3	3	2	2	2	1	2	1	1	1	1	30	4	1997	16	1	1	2	2	1	1	2	181	111	101	181	181	181	1	1	1	1	1	1	1	1	1	1	1	1	13	1	0.0714286	1	1
610	5161	5	1	1	3	3	2	2	2	1	2	1	1	1	1	15	12	1960	53	8	5	2	2	1	1	2	181	101	101	181	181	181	1	1	1	14	14	14	1	1	1	#NULL!	#NULL!	#NULL!	14	4	0.222222	3	2
759	6124	6	1	1	3	3	2	2	2	1	2	1	1	1	1	18	8	1987	26	3	2	2	2	1	2	21	181	101	101	181	181	181	3	13	6	1	14	14	3	#NULL!	6	1	#NULL!	#NULL!	14	14	0.5	5	3
810	6175	6	1	1	3	3	2	2	2	1	1	1	1	2	1	17	9	1962	51	8	5	4	2	1	2	21	181	101	111	181	181	181	14	9	1	14	14	14	#NULL!	9	1	#NULL!	#NULL!	#NULL!	7	7	0.5	5	3
1065	7069	7	3	2	2	2	3	1	3	1	2	2	1	1	1	99	99	1980	33	4	3	2	1	1	1	1	181	111	181	181	181	181	14	1	14	14	14	14	#NULL!	1	#NULL!	#NULL!	#NULL!	#NULL!	7	0	0	1	1
1109	8034	8	3	2	2	2	3	1	3	1	1	1	1	2	1	15	3	1975	38	5	3	4	2	1	2	21	181	111	111	181	121	181	14	3	1	14	13	14	#NULL!	3	1	#NULL!	#NULL!	#NULL!	7	7	0.5	5	3
1112	8037	8	3	2	2	2	3	1	3	1	1	1	1	1	1	10	2	1993	20	2	2	4	2	1	1	2	181	111	111	181	181	181	13	13	13	14	14	14	#NULL!	#NULL!	#NULL!	#NULL!	#NULL!	#NULL!	0	14	1	10	5
1372	9234	9	3	2	2	3	3	1	3	1	2	3	3	2	1	99	99	1991	22	2	2	2	2	1	2	21	181	111	111	181	115	181	1	1	11	14	14	14	1	1	11	#NULL!	#NULL!	#NULL!	7	7	0.5	5	3
1886	14001	14	2	3	1	1	5	1	6	1	2	1	1	1	1	7	10	1976	37	5	3	2	2	1	2	21	181	111	111	181	181	181	2	1	1	14	14	14	2	1	1	#NULL!	#NULL!	#NULL!	14	0	0	1	1
1893	14008	14	2	3	1	1	5	1	6	1	2	3	3	3	3	14	10	1987	26	3	2	2	2	1	1	2	181	111	111	181	181	181	5	2	1	14	14	14	5	2	1	#NULL!	#NULL!	#NULL!	0	14	1	10	5
1917	14032	14	2	3	1	1	5	1	6	1	1	1	1	1	1	4	6	1997	16	1	1	2	2	1	2	21	181	111	111	181	181	181	2	2	2	14	14	6	2	2	2	#NULL!	#NULL!	6	14	6	0.3	3	2
1919	14034	14	2	3	1	1	5	1	6	1	1	1	1	1	1	19	12	1957	56	9	5	2	2	1	2	21	181	111	111	181	181	181	3	3	1	14	14	14	3	3	1	#NULL!	#NULL!	#NULL!	14	6	0.3	3	2
1930	14045	14	2	3	1	1	5	1	6	1	1	1	1	1	1	17	11	1965	48	7	4	2	1	1	2	11	181	111	188	181	181	181	3	3	1	14	14	14	3	3	1	#NULL!	#NULL!	#NULL!	3	7	0.7	7	4
1972	14087	14	2	3	1	1	5	1	6	1	1	1	1	3	3	99	99	1998	15	1	1	4	2	1	1	2	181	101	111	181	181	181	5	3	1	14	14	14	5	3	1	#NULL!	#NULL!	#NULL!	13	1	0.0714286	1	1
2003	14118	14	2	3	1	1	5	1	6	1	1	1	1	1	1	29	4	1996	17	1	1	4	2	1	1	2	181	111	111	181	181	181	14	1	1	14	14	14	#NULL!	1	1	#NULL!	#NULL!	#NULL!	14	0	0	1	1
2054	14169	14	2	3	1	1	5	1	6	1	1	3	3	2	1	8	9	1983	30	4	3	4	2	1	1	2	181	111	111	181	181	181	2	1	1	14	14	14	2	1	1	#NULL!	#NULL!	#NULL!	14	0	0	1	1
2056	14171	14	2	3	1	1	5	1	6	1	2	3	3	3	3	1	10	1970	43	6	4	4	2	1	1	2	181	111	101	181	181	181	14	1	1	14	14	14	#NULL!	1	1	#NULL!	#NULL!	#NULL!	14	0	0	1	1
254	3111	3	1	1	3	3	1	2	1	1	2	1	1	1	1	2	10	1964	49	7	4	2	2	1	1	2	181	111	111	181	181	181	14	2	3	14	14	14	#NULL!	2	3	#NULL!	#NULL!	#NULL!	0	14	1	10	5
1138	8063	8	3	2	2	2	3	1	3	1	1	1	1	2	1	2	5	1969	44	6	4	2	2	1	2	21	181	101	111	181	115	181	2	1	13	1	1	1	2	1	#NULL!	1	1	1	6	15	0.714286	8	4
1932	14047	14	2	3	1	1	5	1	6	1	2	3	3	3	3	20	5	1993	20	2	2	1	2	1	2	21	181	111	111	181	181	181	2	1	3	14	14	2	2	1	3	#NULL!	#NULL!	2	14	6	0.3	3	2
1942	14057	14	2	3	1	1	5	1	6	1	2	1	1	1	1	30	9	1987	26	3	2	1	2	1	2	21	181	188	111	181	181	181	13	1	1	14	14	14	#NULL!	1	1	#NULL!	#NULL!	#NULL!	2	12	0.857143	9	5
1024	7028	7	3	2	2	2	3	1	3	1	1	3	3	3	3	19	12	1977	36	5	3	2	2	1	2	21	181	111	111	181	151	181	14	1	1	14	13	14	#NULL!	1	1	#NULL!	#NULL!	#NULL!	7	14	0.666667	7	4
1035	7039	7	3	2	2	2	3	1	3	1	2	1	1	1	1	8	11	1953	60	10	6	2	2	1	1	2	181	111	111	181	181	181	14	1	1	14	14	14	#NULL!	1	1	#NULL!	#NULL!	#NULL!	14	0	0	1	1
1925	14040	14	2	3	1	1	5	1	6	1	1	1	1	1	1	1	1	1982	31	4	3	2	1	1	2	11	181	188	181	115	181	181	3	14	14	14	14	14	3	#NULL!	#NULL!	#NULL!	#NULL!	#NULL!	7	0	0	1	1
2042	14157	14	2	3	1	1	5	1	6	1	1	1	1	1	1	27	7	1985	28	3	2	2	2	1	1	2	181	111	111	181	181	181	14	1	1	14	14	14	#NULL!	1	1	#NULL!	#NULL!	#NULL!	14	0	0	1	1
1373	9235	9	3	2	2	3	3	1	3	1	2	3	3	2	1	99	99	1991	22	2	2	2	2	1	2	21	181	111	111	181	115	181	1	1	11	14	14	14	1	1	11	#NULL!	#NULL!	#NULL!	7	7	0.5	5	3
1094	8019	8	3	2	2	2	3	1	3	1	2	1	1	1	1	4	11	1949	64	10	6	4	3	2	2	31	181	101	101	181	188	181	2	1	1	14	2	14	2	1	1	#NULL!	2	#NULL!	21	0	0	1	1
1192	9054	9	3	2	2	3	3	1	3	1	2	1	1	3	3	99	5	1968	45	7	4	4	1	1	2	11	181	181	111	181	181	115	14	14	1	14	14	1	#NULL!	#NULL!	1	#NULL!	#NULL!	1	7	0	0	1	1
1222	9084	9	3	2	2	3	3	1	3	1	2	1	1	3	3	3	3	1978	35	5	3	2	2	1	2	21	181	111	188	181	181	115	14	1	1	14	14	1	#NULL!	1	1	#NULL!	#NULL!	1	12	2	0.142857	2	1
1365	9227	9	3	2	2	3	3	1	3	1	1	1	1	1	1	99	99	1994	19	1	1	4	2	1	2	21	181	111	111	181	181	181	14	11	11	14	14	14	#NULL!	11	11	#NULL!	#NULL!	#NULL!	10	4	0.285714	3	2
1385	9249	9	3	2	2	3	3	1	3	1	1	1	1	2	1	23	4	1993	20	2	2	2	3	2	1	3	181	111	101	181	181	181	5	1	1	14	14	14	5	1	1	#NULL!	#NULL!	#NULL!	11	10	0.47619	5	3
1562	11068	11	3	2	2	2	4	2	4	1	2	1	1	1	1	10	5	1959	54	8	5	2	2	1	2	21	181	111	111	181	181	135	14	3	1	14	14	2	#NULL!	3	1	#NULL!	#NULL!	2	7	7	0.5	5	3
1976	14091	14	2	3	1	1	5	1	6	1	1	1	1	1	1	9	7	1986	27	3	2	1	2	1	2	21	181	188	111	181	181	181	2	1	1	14	14	14	2	1	1	#NULL!	#NULL!	#NULL!	14	0	0	1	1
1352	9214	9	3	2	2	3	3	1	3	1	2	1	1	2	1	3	4	1975	38	5	3	4	2	1	1	2	181	181	181	181	181	181	2	13	1	14	14	14	2	#NULL!	1	#NULL!	#NULL!	#NULL!	12	2	0.142857	2	1
1375	9237	9	3	2	2	3	3	1	3	1	2	3	3	3	3	99	99	1985	27	3	2	2	2	1	2	21	181	111	101	181	115	181	14	1	1	14	1	14	#NULL!	1	1	#NULL!	1	#NULL!	3	14	0.823529	9	5
1386	9250	9	3	2	2	3	3	1	3	1	1	1	1	2	1	99	4	1979	34	4	3	3	2	1	1	2	181	111	188	181	181	181	2	1	1	14	14	14	2	1	1	#NULL!	#NULL!	#NULL!	7	12	0.631579	7	4
417	4139	4	3	2	2	2	2	2	2	1	2	1	1	1	1	99	99	1978	35	5	3	4	2	1	1	2	181	101	101	181	181	181	14	1	1	14	14	14	#NULL!	1	1	#NULL!	#NULL!	#NULL!	3	11	0.785714	8	4
418	4140	4	3	2	2	2	2	2	2	1	2	1	1	1	1	99	99	1979	34	4	3	4	2	1	1	2	181	101	111	181	181	181	14	1	1	14	14	14	#NULL!	1	1	#NULL!	#NULL!	#NULL!	5	9	0.642857	7	4
1100	8025	8	3	2	2	2	3	1	3	1	2	1	1	1	1	22	5	1962	51	8	5	2	2	1	1	2	181	101	101	181	181	181	14	1	1	14	14	14	#NULL!	1	1	#NULL!	#NULL!	#NULL!	14	0	0	1	1
1114	8039	8	3	2	2	2	3	1	3	1	2	1	1	1	1	26	6	1992	21	2	2	2	2	1	1	2	181	101	101	181	181	181	14	1	1	14	14	14	#NULL!	1	1	#NULL!	#NULL!	#NULL!	12	2	0.142857	2	1
1190	9052	9	3	2	2	3	3	1	3	1	1	3	3	3	3	26	6	1986	27	3	2	2	2	1	2	21	181	111	111	181	181	181	14	3	6	14	14	14	#NULL!	3	6	#NULL!	#NULL!	#NULL!	0	14	1	10	5
1262	9124	9	3	2	2	3	3	1	3	1	1	1	1	1	1	99	99	1970	43	6	4	4	2	1	1	2	181	111	111	181	181	181	14	1	1	14	14	14	#NULL!	1	1	#NULL!	#NULL!	#NULL!	10	11	0.52381	6	3
1338	9200	9	3	2	2	3	3	1	3	1	1	1	1	1	1	99	99	1980	33	4	3	3	2	1	1	2	181	111	188	181	181	181	2	1	1	14	14	14	2	1	1	#NULL!	#NULL!	#NULL!	7	12	0.631579	7	4
1339	9201	9	3	2	2	3	3	1	3	1	1	1	1	1	1	2	8	1952	61	10	6	4	2	1	2	21	181	111	188	181	181	181	6	1	1	14	14	14	6	1	1	#NULL!	#NULL!	#NULL!	19	2	0.0952381	1	1
1350	9212	9	3	2	2	3	3	1	3	1	2	1	1	1	1	99	99	1973	40	6	4	2	2	1	2	21	181	101	111	181	181	181	3	9	1	14	14	14	3	9	1	#NULL!	#NULL!	#NULL!	18	3	0.142857	2	1
1360	9222	9	3	2	2	3	3	1	3	1	1	1	1	1	1	99	99	1989	24	2	2	4	2	1	1	2	181	111	111	181	181	181	14	9	1	14	14	14	#NULL!	9	1	#NULL!	#NULL!	#NULL!	5	10	0.666667	7	4
1912	14027	14	2	3	1	1	5	1	6	1	1	3	3	1	1	2	3	1970	43	6	4	1	2	1	1	2	181	188	111	181	181	181	2	1	1	14	14	14	2	1	1	#NULL!	#NULL!	#NULL!	14	0	0	1	1
247	3090	3	1	1	3	3	1	2	1	1	2	1	1	1	1	22	3	1963	50	8	5	3	3	2	1	3	181	111	111	181	181	115	14	1	2	14	14	2	#NULL!	1	2	#NULL!	#NULL!	2	13	8	0.380952	4	2
527	5078	5	1	1	3	3	2	2	2	1	1	1	1	3	3	17	9	1985	28	3	2	4	2	1	1	2	181	101	188	181	181	181	14	9	6	1	1	1	#NULL!	9	6	1	1	1	4	10	0.714286	8	4
697	6062	6	1	1	3	3	2	2	2	1	2	1	1	2	1	27	3	1984	29	3	2	4	2	1	2	21	181	111	111	181	181	181	14	13	1	1	14	14	#NULL!	#NULL!	1	1	#NULL!	#NULL!	0	14	1	10	5
761	6126	6	1	1	3	3	2	2	2	1	2	1	1	2	1	18	4	1985	28	3	2	4	2	1	2	21	181	101	101	115	115	181	1	1	1	1	1	14	1	1	1	1	1	#NULL!	7	10	0.588235	6	3
1020	7024	7	3	2	2	2	3	1	3	1	1	3	3	3	3	7	3	1967	46	7	4	2	2	1	2	21	181	111	111	181	151	181	14	1	1	14	2	14	#NULL!	1	1	#NULL!	2	#NULL!	14	7	0.333333	4	2
1107	8032	8	3	2	2	2	3	1	3	1	1	1	1	1	1	28	8	1997	16	1	1	2	2	1	2	21	181	111	111	181	121	181	14	3	2	14	13	14	#NULL!	3	2	#NULL!	#NULL!	#NULL!	15	6	0.285714	3	2
1178	9040	9	3	2	2	3	3	1	3	1	2	1	1	2	1	99	10	1957	56	9	5	4	2	1	2	21	181	111	111	115	181	115	14	1	1	1	14	1	#NULL!	1	1	1	#NULL!	1	12	2	0.142857	2	1
1226	9088	9	3	2	2	3	3	1	3	1	2	1	1	1	1	18	9	1998	15	1	1	4	2	1	2	21	181	111	111	181	115	135	14	1	1	1	13	6	#NULL!	1	1	1	#NULL!	6	27	1	0.0357143	1	1
1483	10097	10	3	2	2	2	4	2	4	1	2	3	3	3	3	2	6	1968	45	7	4	2	2	1	4	21	181	111	111	181	181	135	3	3	1	14	14	11	3	3	1	#NULL!	#NULL!	11	14	0	0	1	1
1499	11005	11	3	2	2	2	4	2	4	1	1	1	1	1	1	2	2	1997	16	1	1	2	2	1	2	21	181	111	111	181	181	135	14	13	1	14	14	3	#NULL!	#NULL!	1	#NULL!	#NULL!	3	7	7	0.5	5	3
1533	11039	11	3	2	2	2	4	2	4	1	2	3	3	3	3	26	1	1978	35	5	3	2	2	1	1	2	181	111	111	181	181	181	14	3	1	14	14	14	#NULL!	3	1	#NULL!	#NULL!	#NULL!	14	0	0	1	1
1807	13132	13	2	3	1	1	5	1	5	1	2	2	1	2	1	7	8	1997	16	1	1	1	3	2	2	31	181	101	188	181	188	181	5	1	1	1	6	6	5	1	1	1	6	6	7	14	0.666667	7	4
1812	13137	13	2	3	1	1	5	1	5	1	1	2	1	2	1	26	11	1997	16	1	1	1	2	1	1	2	181	101	188	181	181	181	2	1	1	1	2	2	2	1	1	1	2	2	7	7	0.5	5	3
1813	13138	13	2	3	1	1	5	1	5	1	1	2	1	2	1	15	1	1965	48	7	4	1	2	1	1	2	181	101	188	181	181	181	2	1	1	1	2	2	2	1	1	1	2	2	12	2	0.142857	2	1
1826	13151	13	2	3	1	1	5	1	5	1	1	1	1	1	1	26	11	1997	16	1	1	4	2	1	1	2	181	101	188	181	181	181	5	13	14	1	6	6	5	#NULL!	#NULL!	1	6	6	12	2	0.142857	2	1
1828	13153	13	2	3	1	1	5	1	5	1	1	1	1	1	1	13	3	1997	16	1	1	4	3	2	2	31	181	101	188	181	188	181	5	1	1	1	6	6	5	1	1	1	6	6	18	3	0.142857	2	1
1832	13157	13	2	3	1	1	5	1	5	1	1	2	1	2	1	7	7	1997	16	1	1	1	2	1	1	2	181	101	188	181	181	181	5	1	1	1	6	6	5	1	1	1	6	6	14	0	0	1	1
1841	13166	13	2	3	1	1	5	1	5	1	1	2	1	2	1	4	11	1997	16	1	1	1	3	2	2	31	181	101	188	181	188	181	5	1	1	1	6	6	5	1	1	1	6	6	21	0	0	1	1
1842	13167	13	2	3	1	1	5	1	5	1	1	2	1	2	1	5	10	1997	16	1	1	1	3	2	2	31	181	101	188	181	188	181	9	1	1	1	6	6	9	1	1	1	6	6	21	0	0	1	1
1843	13168	13	2	3	1	1	5	1	5	1	1	2	1	2	1	18	10	1965	48	7	4	1	2	1	1	2	181	101	188	181	181	181	2	1	1	1	2	2	2	1	1	1	2	2	12	2	0.142857	2	1
1845	13170	13	2	3	1	1	5	1	5	1	1	2	1	2	1	26	8	1980	33	4	3	1	2	1	1	2	181	101	188	181	181	181	5	1	1	1	6	6	5	1	1	1	6	6	12	2	0.142857	2	1
1891	14006	14	2	3	1	1	5	1	6	1	1	3	3	1	1	12	10	1978	35	5	3	1	2	1	2	21	181	111	111	181	181	181	14	2	3	14	14	14	#NULL!	2	3	#NULL!	#NULL!	#NULL!	12	2	0.142857	2	1
1900	14015	14	2	3	1	1	5	1	6	1	2	3	3	1	1	1	4	1963	50	8	5	1	2	1	1	2	181	111	111	181	181	181	2	2	1	14	14	14	2	2	1	#NULL!	#NULL!	#NULL!	14	0	0	1	1
1901	14016	14	2	3	1	1	5	1	6	1	1	3	3	1	1	3	8	1968	45	7	4	1	2	1	2	21	181	111	111	181	181	181	2	1	14	14	14	13	2	1	#NULL!	#NULL!	#NULL!	#NULL!	14	4	0.222222	3	2
1905	14020	14	2	3	1	1	5	1	6	1	1	3	3	3	3	1	8	1968	45	7	4	2	2	1	2	21	181	111	188	181	181	181	2	1	1	14	14	14	2	1	1	#NULL!	#NULL!	#NULL!	11	3	0.214286	3	2
1910	14025	14	2	3	1	1	5	1	6	1	1	3	3	3	3	1	4	1991	22	2	2	1	2	1	2	21	181	111	111	181	181	181	2	14	2	14	14	14	2	#NULL!	2	#NULL!	#NULL!	#NULL!	14	0	0	1	1
1913	14028	14	2	3	1	1	5	1	6	1	2	3	3	1	1	23	4	1968	45	7	4	1	2	1	1	2	181	111	111	181	181	181	3	3	1	14	14	14	3	3	1	#NULL!	#NULL!	#NULL!	14	1	0.0666667	1	1
1918	14033	14	2	3	1	1	5	1	6	1	1	1	1	1	1	11	1	1981	32	4	3	2	2	1	2	21	181	111	111	181	181	181	2	1	1	14	14	14	2	1	1	#NULL!	#NULL!	#NULL!	14	0	0	1	1
1926	14041	14	2	3	1	1	5	1	6	1	1	1	1	1	1	27	6	1983	30	4	3	2	3	2	1	3	181	111	111	181	181	181	14	3	3	14	14	14	#NULL!	3	3	#NULL!	#NULL!	#NULL!	14	0	0	1	1
1928	14043	14	2	3	1	1	5	1	6	1	2	1	1	1	1	13	7	1994	19	1	1	2	2	1	2	21	181	111	111	181	181	181	1	1	6	14	14	14	1	1	6	#NULL!	#NULL!	#NULL!	13	1	0.0714286	1	1
1929	14044	14	2	3	1	1	5	1	6	1	2	3	3	3	3	9	5	1981	32	4	3	2	1	1	2	11	181	111	181	181	181	181	1	2	1	14	14	14	1	2	1	#NULL!	#NULL!	#NULL!	2	7	0.777778	8	4
1933	14048	14	2	3	1	1	5	1	6	1	1	1	1	3	3	21	5	1972	41	6	4	1	2	1	2	21	181	111	111	181	181	181	2	1	1	14	14	14	2	1	1	#NULL!	#NULL!	#NULL!	17	0	0	1	1
1935	14050	14	2	3	1	1	5	1	6	1	2	1	1	1	1	99	99	1987	26	3	2	4	3	2	1	3	181	111	111	181	181	181	13	1	1	14	14	14	#NULL!	1	1	#NULL!	#NULL!	#NULL!	7	14	0.666667	7	4
1941	14056	14	2	3	1	1	5	1	6	1	2	1	1	1	1	3	3	1995	18	1	1	1	2	1	2	21	181	111	111	181	181	181	1	1	1	14	14	14	1	1	1	#NULL!	#NULL!	#NULL!	13	1	0.0714286	1	1
1950	14065	14	2	3	1	1	5	1	6	1	1	3	3	1	1	16	9	1989	24	2	2	2	2	1	1	2	181	111	188	181	181	181	4	14	14	4	14	14	4	#NULL!	#NULL!	4	#NULL!	#NULL!	11	5	0.3125	4	2
1954	14069	14	2	3	1	1	5	1	6	1	1	3	3	2	1	14	7	1965	48	7	4	1	2	1	2	21	181	111	111	181	181	181	7	3	1	14	14	14	7	3	1	#NULL!	#NULL!	#NULL!	12	2	0.142857	2	1
1958	14073	14	2	3	1	1	5	1	6	1	1	1	1	1	1	1	3	1968	45	7	4	2	2	1	1	2	181	111	111	181	181	181	14	3	1	14	14	14	#NULL!	3	1	#NULL!	#NULL!	#NULL!	14	0	0	1	1
1962	14077	14	2	3	1	1	5	1	6	1	2	1	1	3	3	4	1	1961	52	8	5	1	2	1	1	2	181	111	111	181	181	181	2	1	1	14	14	14	2	1	1	#NULL!	#NULL!	#NULL!	20	1	0.047619	1	1
1964	14079	14	2	3	1	1	5	1	6	1	1	1	1	1	1	99	99	1964	49	7	4	4	2	1	1	2	181	188	111	181	181	181	6	14	13	14	14	14	6	#NULL!	#NULL!	#NULL!	#NULL!	#NULL!	0	14	1	10	5
1966	14081	14	2	3	1	1	5	1	6	1	2	1	1	1	1	1	3	1975	38	5	3	4	2	1	2	21	181	111	111	181	181	181	13	2	1	14	14	14	#NULL!	2	1	#NULL!	#NULL!	#NULL!	16	5	0.238095	3	2
1970	14085	14	2	3	1	1	5	1	6	1	2	1	1	1	1	99	99	1964	49	7	4	1	2	1	1	2	181	111	111	181	181	181	1	1	1	14	14	14	1	1	1	#NULL!	#NULL!	#NULL!	13	1	0.0714286	1	1
1975	14090	14	2	3	1	1	5	1	6	1	2	3	3	3	3	9	10	1983	30	4	3	2	3	2	1	3	181	111	111	181	181	181	2	2	2	14	14	14	2	2	2	#NULL!	#NULL!	#NULL!	14	0	0	1	1
1986	14101	14	2	3	1	1	5	1	6	1	1	3	3	2	1	12	6	1989	24	2	2	1	2	1	1	2	181	111	111	181	181	181	2	1	1	14	14	14	2	1	1	#NULL!	#NULL!	#NULL!	13	1	0.0714286	1	1
2015	14130	14	2	3	1	1	5	1	6	1	1	1	1	3	3	99	99	1965	48	7	4	1	2	1	1	2	181	111	111	181	181	181	14	1	1	14	14	14	#NULL!	1	1	#NULL!	#NULL!	#NULL!	11	3	0.214286	3	2
2036	14151	14	2	3	1	1	5	1	6	1	1	1	1	1	1	99	99	1998	15	1	1	4	3	2	2	31	181	111	111	181	115	181	14	1	1	14	14	14	#NULL!	1	1	#NULL!	#NULL!	#NULL!	9	5	0.357143	4	2
2045	14160	14	2	3	1	1	5	1	6	1	1	1	1	1	1	99	4	1967	46	7	4	2	2	1	2	21	181	111	111	181	181	181	2	14	14	14	14	2	2	#NULL!	#NULL!	#NULL!	#NULL!	2	14	0	0	1	1
2050	14165	14	2	3	1	1	5	1	6	1	2	1	1	1	1	24	9	1954	59	9	5	1	2	1	1	2	181	111	111	181	181	181	14	1	1	14	14	14	#NULL!	1	1	#NULL!	#NULL!	#NULL!	14	0	0	1	1
2051	14166	14	2	3	1	1	5	1	6	1	1	1	1	1	1	19	5	1993	20	2	2	1	1	1	1	1	181	111	181	181	181	181	3	1	1	14	14	14	3	1	1	#NULL!	#NULL!	#NULL!	7	0	0	1	1
2057	14172	14	2	3	1	1	5	1	6	1	2	3	3	3	3	1	3	1969	44	6	4	4	2	1	1	2	181	111	111	181	181	181	14	1	1	14	14	14	#NULL!	1	1	#NULL!	#NULL!	#NULL!	14	0	0	1	1
2062	14177	14	2	3	1	1	5	1	6	1	1	3	3	3	3	8	12	1974	39	5	3	4	2	1	1	2	181	111	111	181	181	181	14	1	1	14	14	14	#NULL!	1	1	#NULL!	#NULL!	#NULL!	14	1	0.0666667	1	1
326	4048	4	3	2	2	2	2	2	2	1	2	1	1	1	1	99	99	1949	64	10	6	4	2	1	1	2	181	188	111	181	181	181	14	2	1	14	14	14	#NULL!	2	1	#NULL!	#NULL!	#NULL!	14	0	0	1	1
876	6241	6	1	1	3	3	2	2	2	1	1	3	3	3	3	7	2	1992	21	2	2	2	2	1	2	21	181	111	111	181	181	121	9	1	3	1	3	1	9	1	3	1	3	1	7	3	0.3	3	2
903	6268	6	1	1	3	3	2	2	2	1	2	1	1	1	1	16	1	1980	33	4	3	2	4	3	2	41	181	111	101	181	181	135	9	9	13	13	6	2	9	9	#NULL!	#NULL!	6	2	10	13	0.565217	6	3
1054	7058	7	3	2	2	2	3	1	3	1	1	2	1	1	1	24	5	1978	35	5	3	4	2	1	2	21	181	111	111	181	181	151	14	1	4	14	14	4	#NULL!	1	4	#NULL!	#NULL!	4	0	14	1	10	5
1162	9024	9	3	2	2	3	3	1	3	1	2	1	1	1	1	14	11	1986	27	3	2	3	2	1	2	21	181	111	111	181	115	181	14	1	11	14	6	14	#NULL!	1	11	#NULL!	6	#NULL!	13	1	0.0714286	1	1
1337	9199	9	3	2	2	3	3	1	3	1	1	1	1	1	1	23	9	1994	19	1	1	2	3	2	1	3	181	111	101	181	181	181	5	1	1	14	14	14	5	1	1	#NULL!	#NULL!	#NULL!	11	10	0.47619	5	3
1351	9213	9	3	2	2	3	3	1	3	1	2	2	1	2	1	23	5	1967	46	7	4	4	3	2	1	3	181	111	111	181	181	181	7	1	9	14	14	14	7	1	9	#NULL!	#NULL!	#NULL!	7	14	0.666667	7	4
1844	13169	13	2	3	1	1	5	1	5	1	2	1	1	1	1	7	8	1997	16	1	1	1	2	1	1	2	181	101	188	181	181	181	4	3	1	1	4	4	4	3	1	1	4	4	12	2	0.142857	2	1
2029	14144	14	2	3	1	1	5	1	6	1	1	1	1	1	1	24	9	1960	53	8	5	2	2	1	2	21	181	188	111	181	181	181	2	2	2	14	14	14	2	2	2	#NULL!	#NULL!	#NULL!	7	7	0.5	5	3
2033	14148	14	2	3	1	1	5	1	6	1	1	1	1	1	1	99	99	1987	26	3	2	4	2	1	2	21	181	111	111	181	181	181	14	1	1	14	14	14	#NULL!	1	1	#NULL!	#NULL!	#NULL!	14	0	0	1	1
106	2088	2	3	2	2	2	1	2	1	1	2	1	1	1	1	27	8	1970	43	6	4	2	2	1	2	21	181	111	101	181	181	115	14	11	1	14	14	3	#NULL!	11	1	#NULL!	#NULL!	3	5	14	0.736842	8	4
168	3011	3	1	1	3	3	1	2	1	1	2	1	1	1	1	2	1	1969	44	6	4	2	2	1	1	2	181	111	111	181	181	181	14	2	3	14	14	14	#NULL!	2	3	#NULL!	#NULL!	#NULL!	0	14	1	10	5
172	3015	3	1	1	3	3	1	2	1	1	1	1	1	1	1	1	9	1990	23	2	2	2	2	1	1	2	181	111	111	181	181	181	14	3	4	14	14	14	#NULL!	3	4	#NULL!	#NULL!	#NULL!	8	13	0.619048	7	4
258	3115	3	1	1	3	3	1	2	1	1	1	1	1	1	1	3	11	1993	20	2	2	2	2	1	1	2	181	111	111	181	181	181	14	3	4	14	14	14	#NULL!	3	4	#NULL!	#NULL!	#NULL!	8	13	0.619048	7	4
391	4113	4	3	2	2	2	2	2	2	1	2	1	1	3	3	17	2	1968	45	7	4	2	2	1	1	2	181	101	101	181	181	181	14	1	1	14	14	14	#NULL!	1	1	#NULL!	#NULL!	#NULL!	7	7	0.5	5	3
498	5049	5	1	1	3	3	2	2	2	1	2	1	1	2	1	17	11	1985	28	3	2	2	2	1	2	21	181	101	111	115	181	181	1	1	1	2	1	1	1	1	1	2	1	1	12	3	0.2	2	1
586	5137	5	1	1	3	3	2	2	2	1	2	1	1	2	1	21	6	1968	44	6	4	4	4	3	1	4	181	101	188	151	181	188	1	3	13	9	1	13	1	3	#NULL!	9	1	#NULL!	3	17	0.85	9	5
698	6063	6	1	1	3	3	2	2	2	1	1	1	1	2	1	19	4	1982	31	4	3	4	3	2	1	3	181	181	181	181	181	181	13	13	13	14	14	14	#NULL!	#NULL!	#NULL!	#NULL!	#NULL!	#NULL!	0	21	1	10	5
758	6123	6	1	1	3	3	2	2	2	1	1	1	1	1	1	17	6	1993	20	2	2	4	3	2	2	31	181	101	101	181	181	181	1	2	3	2	14	14	1	2	3	2	#NULL!	#NULL!	7	15	0.681818	7	4
766	6131	6	1	1	3	3	2	2	2	1	2	1	1	1	1	24	10	1993	20	2	2	4	3	2	2	31	181	101	101	188	115	115	1	3	1	1	3	3	1	3	1	1	3	3	0	23	1	10	5
815	6180	6	1	1	3	3	2	2	2	1	2	1	1	1	1	5	11	1960	53	8	5	4	2	1	2	21	181	101	111	188	181	181	14	3	3	14	14	14	#NULL!	3	3	#NULL!	#NULL!	#NULL!	10	5	0.333333	4	2
1104	8029	8	3	2	2	2	3	1	3	1	2	1	1	1	1	31	10	1996	17	1	1	3	2	1	1	2	181	101	101	181	181	181	14	1	1	14	14	14	#NULL!	1	1	#NULL!	#NULL!	#NULL!	9	5	0.357143	4	2
1308	9170	9	3	2	2	3	3	1	3	1	1	1	1	2	1	19	9	1995	18	1	1	4	3	2	2	31	181	111	111	181	181	181	1	1	1	4	4	4	1	1	1	4	4	4	14	6	0.3	3	2
1316	9178	9	3	2	2	3	3	1	3	1	1	1	1	1	1	99	99	1984	29	3	2	4	2	1	1	2	181	111	111	181	181	181	14	9	9	14	14	14	#NULL!	9	9	#NULL!	#NULL!	#NULL!	4	16	0.8	8	4
1358	9220	9	3	2	2	3	3	1	3	1	2	1	1	1	1	11	7	1968	45	7	4	2	2	1	2	21	181	101	111	181	181	181	14	11	1	14	14	14	#NULL!	11	1	#NULL!	#NULL!	#NULL!	12	2	0.142857	2	1
1808	13133	13	2	3	1	1	5	1	5	1	1	2	1	2	1	4	7	1997	16	1	1	4	2	1	1	2	181	101	188	181	181	181	2	1	1	1	2	2	2	1	1	1	2	2	12	2	0.142857	2	1
1810	13135	13	2	3	1	1	5	1	5	1	2	2	1	2	1	26	9	1997	16	1	1	1	3	2	2	31	181	101	188	181	188	181	9	1	1	1	6	9	9	1	1	1	6	9	18	3	0.142857	2	1
1823	13148	13	2	3	1	1	5	1	5	1	1	2	1	2	1	11	2	1995	18	1	1	1	3	2	2	31	181	101	188	181	188	181	5	1	1	1	6	6	5	1	1	1	6	6	21	0	0	1	1
1831	13156	13	2	3	1	1	5	1	5	1	2	1	1	1	1	2	4	1997	16	1	1	1	2	1	1	2	181	101	188	181	181	181	2	1	1	1	2	2	2	1	1	1	2	2	12	2	0.142857	2	1
1846	13171	13	2	3	1	1	5	1	5	1	1	2	1	2	1	26	8	1995	18	1	1	1	3	2	2	31	181	101	188	181	188	181	4	4	4	4	4	4	4	4	4	4	4	4	18	3	0.142857	2	1
1888	14003	14	2	3	1	1	5	1	6	1	1	1	1	1	1	99	99	1971	42	6	4	2	1	1	2	11	181	101	181	181	181	181	14	2	14	14	14	14	#NULL!	2	#NULL!	#NULL!	#NULL!	#NULL!	7	0	0	1	1
1898	14013	14	2	3	1	1	5	1	6	1	2	1	1	1	1	3	3	1988	25	3	2	2	2	1	2	21	181	111	188	181	181	181	5	1	1	14	14	14	5	1	1	#NULL!	#NULL!	#NULL!	3	18	0.857143	9	5
1907	14022	14	2	3	1	1	5	1	6	1	1	3	3	3	3	14	6	1988	25	3	2	4	2	1	1	2	181	111	111	181	181	181	2	1	1	14	14	14	2	1	1	#NULL!	#NULL!	#NULL!	9	5	0.357143	4	2
1923	14038	14	2	3	1	1	5	1	6	1	1	1	1	1	1	28	12	1967	46	7	4	2	2	1	2	21	181	111	111	181	181	181	2	1	1	14	14	14	2	1	1	#NULL!	#NULL!	#NULL!	13	1	0.0714286	1	1
1971	14086	14	2	3	1	1	5	1	6	1	2	1	1	3	3	4	4	1958	55	9	5	1	2	1	1	2	181	111	111	181	181	181	3	1	1	14	14	14	3	1	1	#NULL!	#NULL!	#NULL!	13	1	0.0714286	1	1
1982	14097	14	2	3	1	1	5	1	6	1	1	1	1	1	1	28	2	1983	30	4	3	1	2	1	2	21	181	188	111	181	181	181	14	2	2	14	14	14	#NULL!	2	2	#NULL!	#NULL!	#NULL!	12	2	0.142857	2	1
1984	14099	14	2	3	1	1	5	1	6	1	1	1	1	3	3	25	10	1984	29	3	2	1	2	1	2	21	181	111	111	181	181	181	5	1	1	14	14	14	5	1	1	#NULL!	#NULL!	#NULL!	14	0	0	1	1
2025	14140	14	2	3	1	1	5	1	6	1	1	3	3	3	3	99	99	1973	40	6	4	1	2	1	1	2	181	111	111	181	181	181	2	1	1	14	14	14	2	1	1	#NULL!	#NULL!	#NULL!	14	0	0	1	1
2035	14150	14	2	3	1	1	5	1	6	1	1	1	1	1	1	99	99	1987	26	3	2	4	2	1	2	21	181	111	111	181	115	181	14	1	1	14	14	14	#NULL!	1	1	#NULL!	#NULL!	#NULL!	4	10	0.714286	8	4
98	2080	2	3	2	2	2	1	2	1	1	1	1	1	3	3	15	8	1981	32	4	3	2	2	1	2	21	151	111	111	181	115	135	1	1	2	14	2	2	1	1	2	#NULL!	2	2	21	2	0.0869565	1	1
104	2086	2	3	2	2	2	1	2	1	1	2	1	1	3	3	22	10	1973	40	6	4	2	2	1	2	21	151	111	111	181	115	135	2	1	2	14	2	2	2	1	2	#NULL!	2	2	2	12	0.857143	9	5
250	3093	3	1	1	3	3	1	2	1	1	2	1	1	1	1	13	2	1975	38	5	3	3	3	2	1	3	151	111	111	181	181	181	3	1	1	14	14	14	3	1	1	#NULL!	#NULL!	#NULL!	19	2	0.0952381	1	1
519	5070	5	1	1	3	3	2	2	2	1	1	1	1	1	1	16	12	1997	16	1	1	4	3	2	2	31	151	101	188	181	115	181	5	1	1	1	1	1	5	1	1	1	1	1	16	10	0.384615	4	2
528	5079	5	1	1	3	3	2	2	2	1	2	1	1	1	1	23	3	1993	20	2	2	4	3	2	2	31	151	111	111	151	115	151	6	1	1	6	1	6	6	1	1	6	1	6	2	19	0.904762	10	5
579	5130	5	1	1	3	3	2	2	2	1	1	1	1	1	1	24	2	1994	19	1	1	4	3	2	2	31	151	101	111	181	181	181	5	1	1	14	14	14	5	1	1	#NULL!	#NULL!	#NULL!	16	5	0.238095	3	2
580	5131	5	1	1	3	3	2	2	2	1	1	1	1	1	1	18	11	1993	20	2	2	4	3	2	2	31	151	101	111	115	181	181	5	9	1	14	14	14	5	9	1	#NULL!	#NULL!	#NULL!	16	5	0.238095	3	2
581	5132	5	1	1	3	3	2	2	2	1	2	1	1	1	1	13	9	1988	25	3	2	4	2	1	2	21	151	111	101	181	181	181	1	1	3	1	14	14	1	1	3	1	#NULL!	#NULL!	4	10	0.714286	8	4
596	5147	5	1	1	3	3	2	2	2	1	1	1	1	1	1	28	9	1955	58	9	5	4	3	2	1	3	151	101	111	181	181	181	2	13	13	14	14	14	2	#NULL!	#NULL!	#NULL!	#NULL!	#NULL!	14	7	0.333333	4	2
599	5150	5	1	1	3	3	2	2	2	1	2	1	1	1	1	16	5	1990	23	2	2	4	3	2	2	31	151	111	111	181	181	181	2	9	1	14	14	14	2	9	1	#NULL!	#NULL!	#NULL!	14	0	0	1	1
602	5153	5	1	1	3	3	2	2	2	1	2	1	1	1	1	8	12	1983	30	4	3	4	3	2	2	31	151	111	111	181	181	181	3	13	13	14	14	14	3	#NULL!	#NULL!	#NULL!	#NULL!	#NULL!	14	0	0	1	1
635	5186	5	1	1	3	3	2	2	2	1	2	1	1	1	1	18	4	1989	24	2	2	2	3	2	3	31	151	101	101	181	181	151	3	1	1	1	14	3	3	1	1	1	#NULL!	3	0	21	1	10	5
790	6155	6	1	1	3	3	2	2	2	1	2	1	1	3	3	28	4	1963	50	8	5	4	2	1	2	21	151	111	111	115	151	151	2	3	3	1	6	13	2	3	3	1	6	#NULL!	9	3	0.25	3	2
911	6276	6	1	1	3	3	2	2	2	1	2	1	1	1	1	19	8	1991	22	2	2	2	3	2	2	31	151	188	188	181	181	135	6	9	1	6	6	6	6	9	1	6	6	6	20	1	0.047619	1	1
1013	7017	7	3	2	2	2	3	1	3	1	2	3	3	3	3	12	5	1995	18	1	1	3	3	2	2	31	151	111	111	181	181	115	13	1	1	14	3	2	#NULL!	1	1	#NULL!	3	2	21	5	0.192308	2	1
1030	7034	7	3	2	2	2	3	1	3	1	2	1	1	1	1	16	6	1994	19	1	1	4	3	2	1	3	151	101	111	181	181	181	1	3	3	14	14	13	1	3	3	#NULL!	#NULL!	#NULL!	14	7	0.333333	4	2
1061	7065	7	3	2	2	2	3	1	3	1	1	1	1	1	1	2	4	1969	44	6	4	3	1	1	1	1	151	111	181	181	181	181	6	1	14	14	14	14	6	1	#NULL!	#NULL!	#NULL!	#NULL!	7	0	0	1	1
1273	9135	9	3	2	2	3	3	1	3	1	2	1	1	3	3	1	11	1959	54	8	5	2	2	1	1	2	151	111	111	181	181	151	5	1	1	14	14	6	5	1	1	#NULL!	#NULL!	6	21	1	0.0454545	1	1
1482	10096	10	3	2	2	2	4	2	4	1	2	3	3	3	3	23	2	1984	29	3	2	2	2	1	1	2	151	111	111	181	181	181	6	1	1	14	14	14	6	1	1	#NULL!	#NULL!	#NULL!	7	7	0.5	5	3
1493	10107	10	3	2	2	2	4	2	4	1	2	3	3	3	3	14	2	1963	50	8	5	2	2	1	1	2	151	111	111	181	181	181	2	1	2	14	14	14	2	1	2	#NULL!	#NULL!	#NULL!	14	0	0	1	1
1540	11046	11	3	2	2	2	4	2	4	1	1	3	3	3	3	99	2	1964	49	7	4	2	2	1	2	21	151	111	111	181	181	151	2	1	1	14	14	2	2	1	1	#NULL!	#NULL!	2	7	7	0.5	5	3
1895	14010	14	2	3	1	1	5	1	6	1	2	3	3	1	1	99	99	1976	36	5	3	2	2	1	2	21	151	111	181	181	181	181	2	3	14	14	14	14	2	3	#NULL!	#NULL!	#NULL!	#NULL!	13	1	0.0714286	1	1
1904	14019	14	2	3	1	1	5	1	6	1	1	3	3	3	3	19	12	1988	25	3	2	2	2	1	2	21	151	111	188	181	181	181	2	2	2	14	14	14	2	2	2	#NULL!	#NULL!	#NULL!	12	2	0.142857	2	1
1953	14068	14	2	3	1	1	5	1	6	1	2	2	1	3	3	22	9	1982	31	4	3	1	2	1	1	2	151	181	111	181	181	181	2	1	1	14	14	14	2	1	1	#NULL!	#NULL!	#NULL!	14	0	0	1	1
833	6198	6	1	1	3	3	2	2	2	1	2	1	1	1	1	5	3	1984	29	3	2	4	4	3	2	41	151	101	101	115	115	151	13	1	1	1	1	1	#NULL!	1	1	1	1	1	3	25	0.892857	9	5
162	3005	3	1	1	3	3	1	2	1	1	2	1	1	1	1	13	4	1984	29	3	2	2	2	1	1	2	151	111	111	151	151	151	2	2	3	2	2	3	2	2	3	2	2	3	9	12	0.571429	6	3
828	6193	6	1	1	3	3	2	2	2	1	2	1	1	1	1	31	10	1977	36	5	3	4	3	2	3	31	151	101	101	115	115	181	13	1	1	1	1	14	#NULL!	1	1	1	1	#NULL!	7	14	0.666667	7	4
800	6165	6	1	1	3	3	2	2	2	1	1	1	1	2	1	23	9	1967	46	7	4	4	3	2	2	31	151	111	111	151	181	135	6	13	1	1	1	2	6	#NULL!	1	1	1	2	8	13	0.619048	7	4
1008	7012	7	3	2	2	2	3	1	3	1	1	1	1	2	1	29	8	1952	61	10	6	2	3	2	1	3	151	101	101	181	181	181	4	1	1	14	14	14	4	1	1	#NULL!	#NULL!	#NULL!	21	0	0	1	1
109	2091	2	3	2	2	2	1	2	1	1	2	1	1	1	1	23	4	1988	25	3	2	2	2	1	2	21	151	111	111	181	115	115	1	1	1	14	1	3	1	1	1	#NULL!	1	3	13	1	0.0714286	1	1
804	6169	6	1	1	3	3	2	2	2	1	1	1	1	1	1	5	7	1979	34	4	3	4	3	2	1	3	151	111	111	181	181	181	2	3	3	14	14	14	2	3	3	#NULL!	#NULL!	#NULL!	0	21	1	10	5
249	3092	3	1	1	3	3	1	2	1	1	1	1	1	1	1	24	2	1966	47	7	4	3	3	2	1	3	151	101	111	181	181	181	2	2	2	14	14	14	2	2	2	#NULL!	#NULL!	#NULL!	7	14	0.666667	7	4
380	4102	4	3	2	2	2	2	2	2	1	1	1	1	1	1	99	99	1992	21	2	2	4	3	2	2	31	151	101	101	115	181	151	5	1	1	6	14	13	5	1	1	6	#NULL!	#NULL!	7	14	0.666667	7	4
494	5045	6	1	1	3	3	2	2	2	1	1	1	1	2	1	21	12	1961	52	8	5	2	3	2	2	31	151	111	111	151	181	151	2	1	1	2	14	2	2	1	1	2	#NULL!	2	14	14	0.5	5	3
1069	7073	7	3	2	2	2	3	1	3	1	2	3	3	2	1	24	1	1981	32	4	3	3	2	1	1	2	151	101	111	181	181	181	13	4	6	14	14	14	#NULL!	4	6	#NULL!	#NULL!	#NULL!	21	0	0	1	1
1549	11055	11	3	2	2	2	4	2	4	1	2	1	1	1	1	1	2	1997	16	1	1	2	2	1	1	2	151	111	111	181	181	181	5	1	3	14	14	14	5	1	3	#NULL!	#NULL!	#NULL!	7	7	0.5	5	3
1915	14030	14	2	3	1	1	5	1	6	1	1	3	3	3	3	22	10	1976	37	5	3	1	3	2	2	31	151	111	111	181	181	181	2	2	1	14	14	14	2	2	1	#NULL!	#NULL!	#NULL!	19	2	0.0952381	1	1
94	2076	2	3	2	2	2	1	2	1	1	2	1	1	1	1	15	3	1964	49	7	4	2	1	1	2	11	151	111	111	181	115	151	1	1	1	14	2	2	1	1	1	#NULL!	2	2	10	2	0.166667	2	1
177	3020	3	1	1	3	3	1	2	1	1	2	1	1	1	1	1	6	1958	55	9	5	2	2	1	1	2	151	111	111	151	151	151	2	2	3	2	1	1	2	2	3	2	1	1	12	8	0.4	4	2
316	4038	4	3	2	2	2	2	2	2	1	2	3	3	3	3	4	8	1983	30	4	3	2	1	1	1	1	151	188	111	151	151	181	4	9	13	13	6	14	4	9	#NULL!	#NULL!	6	#NULL!	7	0	0	1	1
583	5134	5	1	1	3	3	2	2	2	1	1	1	1	1	1	7	2	1984	29	3	2	4	2	1	2	21	151	101	111	151	181	181	2	1	1	3	14	14	2	1	1	3	#NULL!	#NULL!	10	4	0.285714	3	2
584	5135	5	1	1	3	3	2	2	2	1	2	1	1	3	3	8	9	1978	35	5	3	4	3	2	1	3	151	111	101	181	181	181	14	2	2	14	14	14	#NULL!	2	2	#NULL!	#NULL!	#NULL!	0	21	1	10	5
1936	14051	14	2	3	1	1	5	1	6	1	1	1	1	2	1	19	5	1973	40	6	4	1	2	1	1	2	151	188	188	181	181	181	2	2	1	14	14	14	2	2	1	#NULL!	#NULL!	#NULL!	14	0	0	1	1
1948	14063	14	2	3	1	1	5	1	6	1	2	1	1	1	1	12	10	1964	49	7	4	2	1	1	2	11	151	111	181	181	181	181	6	1	14	14	14	14	6	1	#NULL!	#NULL!	#NULL!	#NULL!	7	0	0	1	1
263	3120	3	1	1	3	3	1	2	1	1	2	1	1	1	1	11	1	1956	57	9	5	2	3	2	1	3	151	111	111	151	151	151	2	2	3	2	1	1	2	2	3	2	1	1	12	8	0.4	4	2
748	6113	6	1	1	3	3	2	2	2	1	2	1	1	2	1	21	7	1991	22	2	2	4	3	2	2	31	151	101	101	115	115	181	1	1	1	1	4	1	1	1	1	1	4	1	7	13	0.65	7	4
752	6117	6	1	1	3	3	2	2	2	1	2	1	1	2	1	15	2	1992	21	2	2	4	2	1	2	21	151	101	101	115	115	181	2	1	1	1	2	1	2	1	1	1	2	1	12	5	0.294118	3	2
755	6120	6	1	1	3	3	2	2	2	1	2	1	1	1	1	12	11	1991	22	2	2	4	3	2	2	31	151	101	101	181	181	181	1	1	1	1	1	1	1	1	1	1	1	1	12	5	0.294118	3	2
950	6315	2	3	2	2	2	1	2	1	1	1	1	1	1	1	26	9	1985	28	3	2	2	2	1	2	21	151	181	111	181	181	151	5	13	11	14	14	6	5	#NULL!	11	#NULL!	#NULL!	6	12	6	0.333333	4	2
159	3002	3	1	1	3	3	1	2	1	1	2	1	1	1	1	14	2	1974	39	5	3	2	2	1	1	2	151	111	111	151	151	151	2	3	3	1	3	1	2	3	3	1	3	1	13	8	0.380952	4	2
577	5128	5	1	1	3	3	2	2	2	1	2	1	1	1	1	17	2	1986	27	3	2	4	2	1	2	21	151	111	111	115	115	181	14	3	1	14	14	14	#NULL!	3	1	#NULL!	#NULL!	#NULL!	10	4	0.285714	3	2
756	6121	6	1	1	3	3	2	2	2	1	1	1	1	3	3	24	12	1986	27	3	2	1	2	1	1	21	151	101	101	181	181	151	2	2	2	2	14	2	2	2	2	2	#NULL!	2	4	20	0.833333	9	5
913	6278	6	1	1	3	3	2	2	2	1	1	1	1	1	1	19	11	1997	16	1	1	2	3	2	2	31	151	111	111	115	181	181	5	9	1	6	6	2	5	9	1	6	6	2	15	5	0.25	3	2
1225	9087	9	3	2	2	3	3	1	3	1	1	1	1	1	1	3	3	1993	20	2	2	4	3	2	1	3	151	111	111	181	181	115	3	1	1	14	14	3	3	1	1	#NULL!	#NULL!	3	3	26	0.896552	9	5
1371	9233	9	3	2	2	3	3	1	3	1	1	3	3	3	3	99	99	1970	43	6	4	2	1	1	1	1	151	111	188	181	181	181	3	2	2	14	14	14	3	2	2	#NULL!	#NULL!	#NULL!	3	6	0.666667	7	4
555	5106	5	1	1	3	3	2	2	2	1	1	1	1	2	1	1	6	1986	27	3	2	2	3	2	2	31	111	101	101	121	115	188	2	9	11	13	6	3	2	9	11	#NULL!	6	3	9	6	0.4	4	2
665	6030	6	1	1	3	3	2	2	2	1	1	2	1	2	1	11	5	1988	25	3	2	2	4	3	2	41	111	101	111	121	121	115	2	11	1	3	9	3	2	11	1	3	9	3	5	10	0.666667	7	4
1535	11041	11	3	2	2	2	4	2	4	1	1	3	3	3	3	27	6	1977	36	5	3	2	3	2	2	31	111	111	111	181	181	151	4	1	3	14	14	2	4	1	3	#NULL!	#NULL!	2	14	7	0.333333	4	2
1546	11052	11	3	2	2	2	4	2	4	1	2	3	3	3	3	99	1	1983	30	4	3	2	2	1	2	21	111	181	111	181	181	135	3	14	11	14	14	11	3	#NULL!	11	#NULL!	#NULL!	11	21	0	0	1	1
1570	12001	12	3	2	2	2	4	2	4	1	2	2	1	2	1	23	6	1974	39	5	3	2	3	2	1	3	111	111	111	181	181	181	3	13	6	14	14	14	3	#NULL!	6	#NULL!	#NULL!	#NULL!	21	0	0	1	1
1584	12015	12	3	2	2	2	4	2	4	1	2	1	1	1	1	17	4	1991	22	2	2	2	3	2	2	31	111	111	188	181	181	135	5	11	3	14	14	6	5	11	3	#NULL!	#NULL!	6	14	7	0.333333	4	2
550	5101	5	1	1	3	3	2	2	2	1	2	1	1	2	1	12	5	1980	33	4	3	2	1	1	1	1	111	111	111	115	188	115	3	9	11	4	2	2	3	9	11	4	2	2	5	5	0.5	5	3
571	5122	5	1	1	3	3	2	2	2	1	1	1	1	1	1	13	7	1957	56	9	5	4	4	3	2	41	111	101	111	181	181	151	4	2	1	1	1	13	4	2	1	1	1	#NULL!	7	21	0.75	8	4
1132	8057	8	3	2	2	2	3	1	3	1	2	1	1	1	1	22	5	1986	27	3	2	2	1	1	1	1	111	111	181	181	181	181	4	1	14	14	14	14	4	1	#NULL!	#NULL!	#NULL!	#NULL!	4	10	0.714286	8	4
1496	11002	11	3	2	2	2	4	2	4	1	1	1	1	1	1	8	4	1969	44	6	4	2	3	2	1	3	111	111	111	181	181	181	4	1	3	14	14	14	4	1	3	#NULL!	#NULL!	#NULL!	14	7	0.333333	4	2
1512	11018	11	3	2	2	2	4	2	4	1	2	1	1	1	1	23	3	1957	56	9	5	2	2	1	2	21	111	181	111	181	181	131	4	1	1	14	14	2	4	1	1	#NULL!	#NULL!	2	7	7	0.5	5	3
1541	11047	11	3	2	2	2	4	2	4	1	1	3	3	3	3	99	7	1969	44	6	4	2	3	2	4	31	111	111	111	181	181	151	4	1	1	14	14	2	4	1	1	#NULL!	#NULL!	2	14	7	0.333333	4	2
1543	11049	11	3	2	2	2	4	2	4	1	1	3	3	3	3	99	6	1958	55	9	5	2	2	1	2	21	111	181	111	181	181	135	3	14	3	14	14	2	3	#NULL!	3	#NULL!	#NULL!	2	7	7	0.5	5	3
1854	13179	13	2	3	1	1	5	1	5	1	1	3	3	3	3	18	1	1997	16	1	1	1	3	2	1	3	111	111	111	181	181	181	5	1	1	4	2	3	5	1	1	4	2	3	21	0	0	1	1
785	6150	6	1	1	3	3	2	2	2	1	2	2	1	3	3	20	12	1972	41	6	4	2	2	1	2	21	111	101	111	151	115	188	2	1	1	4	4	3	2	1	1	4	4	3	15	0	0	1	1
1734	13059	13	2	3	1	1	5	1	5	1	2	2	1	2	1	11	5	1977	36	5	3	2	3	2	1	3	111	111	111	188	121	115	3	1	1	13	13	13	3	1	1	#NULL!	#NULL!	#NULL!	15	7	0.318182	4	2
302	4024	4	3	2	2	2	2	2	2	1	2	1	1	1	1	31	10	1984	29	3	2	2	3	2	2	31	111	101	111	181	181	181	3	3	2	14	14	3	3	3	2	#NULL!	#NULL!	3	7	14	0.666667	7	4
674	6039	6	1	1	3	3	2	2	2	1	2	1	1	3	3	8	9	1978	35	5	3	2	3	2	2	31	111	188	101	121	115	135	1	4	9	13	4	4	1	4	9	#NULL!	4	4	16	8	0.333333	4	2
1370	9232	9	3	2	2	3	3	1	3	1	1	3	3	3	3	99	99	1965	48	7	4	2	3	2	2	31	111	181	111	188	181	181	1	14	1	1	14	14	1	#NULL!	1	1	#NULL!	#NULL!	9	12	0.571429	6	3
1545	11051	11	3	2	2	2	4	2	4	1	2	3	3	3	3	99	5	1971	42	6	4	2	3	2	2	31	111	101	111	181	181	135	4	11	1	14	14	6	4	11	1	#NULL!	#NULL!	6	14	7	0.333333	4	2
1572	12003	12	3	2	2	2	4	2	4	1	1	2	1	2	1	7	6	1966	47	7	4	2	3	2	1	3	111	111	188	181	181	181	3	11	3	14	14	14	3	11	3	#NULL!	#NULL!	#NULL!	14	7	0.333333	4	2
1605	12036	12	3	2	2	2	4	2	4	1	2	3	3	3	3	19	6	1961	52	8	5	2	2	1	2	21	111	181	111	181	181	135	2	14	1	14	14	3	2	#NULL!	1	#NULL!	#NULL!	3	14	0	0	1	1
1608	12039	12	3	2	2	2	4	2	4	1	1	3	3	3	3	27	10	1984	28	3	2	2	3	2	2	31	111	111	111	181	181	135	3	3	3	14	14	3	3	3	3	#NULL!	#NULL!	3	16	5	0.238095	3	2
1592	12023	12	3	2	2	2	4	2	4	1	2	1	1	1	1	5	3	1991	22	2	2	2	3	2	2	31	111	111	111	181	181	135	2	3	1	14	14	3	2	3	1	#NULL!	#NULL!	3	14	7	0.333333	4	2
1489	10103	10	3	2	2	2	4	2	4	1	1	3	3	3	3	99	5	1953	60	10	6	2	3	2	2	31	111	111	111	181	181	151	2	3	1	14	14	2	2	3	1	#NULL!	#NULL!	2	14	7	0.333333	4	2
1502	11008	11	3	2	2	2	4	2	4	1	1	1	1	1	1	4	4	1990	23	2	2	2	2	1	2	21	111	181	111	181	181	135	4	14	1	14	14	3	4	#NULL!	1	#NULL!	#NULL!	3	7	7	0.5	5	3
1607	12038	12	3	2	2	2	4	2	4	1	1	3	3	3	3	99	1	1972	41	6	4	2	3	2	1	3	111	111	111	181	181	181	3	3	3	14	14	14	3	3	3	#NULL!	#NULL!	#NULL!	21	0	0	1	1
1648	12079	12	3	2	2	2	4	2	4	1	2	3	3	3	3	19	2	1970	43	6	4	2	3	2	1	3	111	188	111	181	181	181	5	2	3	14	14	14	5	2	3	#NULL!	#NULL!	#NULL!	21	0	0	1	1
1649	12080	12	3	2	2	2	4	2	4	1	2	3	3	3	3	15	9	1961	52	8	5	2	3	2	1	3	111	101	111	181	181	181	2	3	1	14	14	14	2	3	1	#NULL!	#NULL!	#NULL!	21	0	0	1	1
1855	13180	13	2	3	1	1	5	1	5	1	1	2	1	2	1	18	5	1957	56	9	5	1	3	2	2	31	111	111	111	181	181	181	1	1	3	3	3	3	1	1	3	3	3	3	21	0	0	1	1
559	5110	5	1	1	3	3	2	2	2	1	1	1	1	3	3	20	3	1957	56	9	5	2	2	1	1	2	111	111	101	181	181	181	3	1	1	14	14	14	3	1	1	#NULL!	#NULL!	#NULL!	14	2	0.125	2	1
1113	8038	8	3	2	2	2	3	1	3	1	1	1	1	2	1	17	3	1994	19	1	1	2	3	2	1	3	111	111	111	181	181	181	3	3	3	14	14	14	3	3	3	#NULL!	#NULL!	#NULL!	0	21	1	10	5
1428	10042	10	3	2	2	2	4	2	4	1	2	1	1	3	3	31	12	1971	42	6	4	2	3	2	2	31	111	111	111	181	181	135	3	1	1	14	14	3	3	1	1	#NULL!	#NULL!	3	21	0	0	1	1
1544	11050	11	3	2	2	2	4	2	4	1	1	3	3	3	3	99	5	1964	49	7	4	2	3	2	1	3	111	111	111	181	181	181	3	11	3	14	14	14	3	11	3	#NULL!	#NULL!	#NULL!	14	7	0.333333	4	2
2001	14116	14	2	3	1	1	5	1	6	1	1	1	1	3	3	99	99	1964	49	7	4	2	1	1	2	11	111	111	181	181	181	181	13	1	1	14	14	14	#NULL!	1	1	#NULL!	#NULL!	#NULL!	7	7	0.5	5	3
1538	11044	11	3	2	2	2	4	2	4	1	2	3	3	3	3	25	8	1990	23	2	2	2	3	2	2	31	111	181	111	181	181	135	5	14	3	14	14	3	5	#NULL!	3	#NULL!	#NULL!	3	7	7	0.5	5	3
1554	11060	11	3	2	2	2	4	2	4	1	1	1	1	1	1	10	1	1974	39	5	3	2	2	1	2	21	111	181	111	181	181	135	4	14	3	14	14	2	4	#NULL!	3	#NULL!	#NULL!	2	7	7	0.5	5	3
1559	11065	11	3	2	2	2	4	2	4	1	1	1	1	1	1	17	5	1983	30	4	3	2	3	2	2	31	111	111	111	181	181	151	4	1	3	14	14	2	4	1	3	#NULL!	#NULL!	2	14	7	0.333333	4	2
1580	12011	12	3	2	2	2	4	2	4	1	1	1	1	1	1	19	9	1960	53	8	5	2	3	2	2	31	111	111	111	181	181	151	2	3	1	14	14	2	2	3	1	#NULL!	#NULL!	2	21	0	0	1	1
1632	12063	12	3	2	2	2	4	2	4	1	1	1	1	1	1	11	5	1997	16	1	1	2	3	2	1	3	111	111	111	181	181	181	3	3	1	14	14	14	3	3	1	#NULL!	#NULL!	#NULL!	14	7	0.333333	4	2
1642	12073	12	3	2	2	2	4	2	4	1	1	3	3	3	3	13	4	1987	26	3	2	2	3	2	1	3	111	111	111	181	181	181	3	1	3	14	14	14	3	1	3	#NULL!	#NULL!	#NULL!	14	7	0.333333	4	2
1644	12075	12	3	2	2	2	4	2	4	1	1	3	3	3	3	9	11	1993	20	2	2	2	2	1	1	2	111	111	101	181	181	181	3	1	3	14	14	14	3	1	3	#NULL!	#NULL!	#NULL!	14	7	0.333333	4	2
1657	12088	12	3	2	2	2	4	2	4	1	1	3	3	3	3	18	5	1951	62	10	6	2	3	2	2	31	111	111	111	181	181	181	2	1	2	14	14	14	2	1	2	#NULL!	#NULL!	#NULL!	21	0	0	1	1
1661	12092	12	3	2	2	2	4	2	4	1	2	3	3	3	3	99	2	1963	50	8	5	2	3	2	2	31	111	111	111	181	181	181	2	11	3	14	14	14	2	11	3	#NULL!	#NULL!	#NULL!	21	0	0	1	1
1851	13176	13	2	3	1	1	5	1	5	1	1	1	1	2	1	99	99	1970	43	6	4	4	3	2	1	3	111	111	101	181	181	181	4	1	1	1	4	4	4	1	1	1	4	4	18	3	0.142857	2	1
1853	13178	13	2	3	1	1	5	1	5	1	2	3	3	3	3	23	12	1997	16	1	1	1	3	2	2	31	111	111	111	181	181	181	3	1	1	1	4	14	3	1	1	1	4	#NULL!	18	3	0.142857	2	1
295	4017	4	3	2	2	2	2	2	2	1	1	1	1	1	1	99	99	1996	17	1	1	2	3	2	1	3	111	101	111	181	181	181	1	1	1	14	14	14	1	1	1	#NULL!	#NULL!	#NULL!	7	14	0.666667	7	4
511	5062	5	1	1	3	3	2	2	2	1	2	1	1	1	1	20	8	1965	48	7	4	2	2	1	2	21	111	181	111	181	151	181	1	3	1	3	1	6	1	3	1	3	1	6	10	4	0.285714	3	2
522	5073	5	1	1	3	3	2	2	2	1	1	1	1	1	1	20	8	1988	25	3	2	4	3	2	2	31	111	111	111	181	181	181	3	3	1	1	1	1	3	3	1	1	1	1	7	14	0.666667	7	4
773	6138	6	1	1	3	3	2	2	2	1	2	1	1	3	3	14	9	1978	35	5	3	2	3	2	1	3	111	101	111	115	115	135	3	1	4	9	6	2	3	1	4	9	6	2	14	2	0.125	2	1
880	6245	6	1	1	3	3	2	2	2	1	1	2	1	2	1	99	99	1973	40	6	4	2	2	1	2	21	111	101	101	181	181	181	3	4	9	1	14	3	3	4	9	1	#NULL!	3	7	10	0.588235	6	3
1137	8062	8	3	2	2	2	3	1	3	1	2	1	1	1	1	5	2	1987	26	3	2	4	3	2	1	3	111	101	111	151	115	115	2	13	1	9	3	6	2	#NULL!	1	9	3	6	9	14	0.608696	7	4
1434	10048	10	3	2	2	2	4	2	4	1	1	1	1	1	1	29	5	1995	18	1	1	2	3	2	2	31	111	111	188	181	181	188	2	11	2	14	14	4	2	11	2	#NULL!	#NULL!	4	7	14	0.666667	7	4
1479	10093	10	3	2	2	2	4	2	4	1	2	1	1	3	3	2	5	1957	56	9	5	2	2	1	1	2	111	188	111	181	181	181	2	2	1	14	14	14	2	2	1	#NULL!	#NULL!	#NULL!	14	0	0	1	1
1497	11003	11	3	2	2	2	4	2	4	1	1	1	1	1	1	17	2	1981	32	4	3	2	3	2	2	31	111	111	111	181	181	151	3	2	1	14	14	2	3	2	1	#NULL!	#NULL!	2	14	7	0.333333	4	2
1519	11025	11	3	2	2	2	4	2	4	1	2	3	3	3	3	99	5	1973	40	6	4	2	3	2	1	3	111	111	111	181	181	181	5	3	1	14	14	14	5	3	1	#NULL!	#NULL!	#NULL!	21	0	0	1	1
1522	11028	11	3	2	2	2	4	2	4	1	1	3	3	3	3	99	5	1963	50	8	5	2	3	2	4	31	111	111	101	181	181	151	2	1	3	14	14	4	2	1	3	#NULL!	#NULL!	4	14	7	0.333333	4	2
1563	11069	11	3	2	2	2	4	2	4	1	2	1	1	1	1	4	12	1957	56	9	5	2	2	1	2	21	111	181	111	181	181	135	2	14	3	14	14	2	2	#NULL!	3	#NULL!	#NULL!	2	7	7	0.5	5	3
1568	11074	11	3	2	2	2	4	2	4	1	1	1	1	1	1	28	4	1986	27	3	2	2	2	1	2	21	111	188	111	181	181	181	4	9	3	14	14	14	4	9	3	#NULL!	#NULL!	#NULL!	7	7	0.5	5	3
1598	12029	12	3	2	2	2	4	2	4	1	2	3	3	3	3	7	7	1981	32	4	3	2	3	2	2	31	111	111	111	181	181	135	5	9	1	14	14	6	5	9	1	#NULL!	#NULL!	6	7	14	0.666667	7	4
1627	12058	12	3	2	2	2	4	2	4	1	1	1	1	1	1	18	2	1960	53	8	5	2	2	1	2	21	111	111	111	181	181	115	3	1	6	14	14	2	3	1	6	#NULL!	#NULL!	2	14	7	0.333333	4	2
1640	12071	12	3	2	2	2	4	2	4	1	2	3	3	3	3	17	6	1949	64	10	6	2	3	2	1	3	111	111	111	181	181	181	3	3	3	14	14	14	3	3	3	#NULL!	#NULL!	#NULL!	21	0	0	1	1
1656	12087	12	3	2	2	2	4	2	4	1	1	3	3	3	3	99	8	1978	35	5	3	2	2	1	2	21	111	181	111	181	181	151	3	14	1	14	14	11	3	#NULL!	1	#NULL!	#NULL!	11	7	7	0.5	5	3
1674	12105	12	3	2	2	2	4	2	4	1	1	3	3	3	3	99	2	1954	59	9	5	2	3	2	2	31	111	111	111	181	181	151	3	1	2	14	14	3	3	1	2	#NULL!	#NULL!	3	14	7	0.333333	4	2
1703	13028	13	2	3	1	1	5	1	5	1	2	1	1	3	3	3	10	1952	61	10	6	1	2	1	3	21	111	111	111	188	115	115	2	1	1	1	2	2	2	1	1	1	2	2	10	13	0.565217	6	3
1722	13047	13	2	3	1	1	5	1	5	1	1	2	1	2	1	6	7	1977	36	5	3	1	3	2	2	31	111	111	111	141	115	115	2	1	1	1	2	2	2	1	1	1	2	2	14	5	0.263158	3	2
1775	13100	13	2	3	1	1	5	1	5	1	2	2	1	3	3	26	7	1987	26	3	2	1	3	2	1	3	111	188	188	121	115	131	7	1	1	1	2	2	7	1	1	1	2	2	17	6	0.26087	3	2
1852	13177	13	2	3	1	1	5	1	5	1	1	3	3	3	3	22	10	1997	16	1	1	1	3	2	1	3	111	188	111	181	181	181	3	1	1	1	9	13	3	1	1	1	9	#NULL!	18	3	0.142857	2	1
1899	14014	14	2	3	1	1	5	1	6	1	1	1	1	1	1	16	11	1990	23	2	2	2	1	1	1	1	111	111	181	181	181	181	2	2	14	14	14	14	2	2	#NULL!	#NULL!	#NULL!	#NULL!	14	0	0	1	1
1903	14018	14	2	3	1	1	5	1	6	1	1	2	1	3	3	29	10	1978	35	5	3	1	3	2	2	31	111	111	111	181	181	181	2	1	1	14	14	14	2	1	1	#NULL!	#NULL!	#NULL!	18	3	0.142857	2	1
1924	14039	14	2	3	1	1	5	1	6	1	1	3	3	3	3	14	10	1993	20	2	2	4	2	1	1	2	111	181	111	181	181	181	2	1	1	14	14	14	2	1	1	#NULL!	#NULL!	#NULL!	15	5	0.25	3	2
1955	14070	14	2	3	1	1	5	1	6	1	1	3	3	3	3	13	4	1972	41	6	4	2	3	2	2	31	111	181	101	181	188	181	3	3	3	14	14	14	3	3	3	#NULL!	#NULL!	#NULL!	14	0	0	1	1
1959	14074	14	2	3	1	1	5	1	6	1	2	1	1	1	1	16	5	1982	31	4	3	2	1	1	1	1	111	181	101	181	181	181	3	14	14	14	14	14	3	#NULL!	#NULL!	#NULL!	#NULL!	#NULL!	10	3	0.230769	3	2
1992	14107	14	2	3	1	1	5	1	6	1	1	1	1	2	1	27	5	1995	18	1	1	1	2	1	1	2	111	181	111	181	181	181	2	14	1	14	14	14	2	#NULL!	1	#NULL!	#NULL!	#NULL!	14	4	0.222222	3	2
2008	14123	14	2	3	1	1	5	1	6	1	2	1	1	1	1	99	99	1959	54	8	5	4	3	2	2	31	111	111	111	181	181	181	2	1	1	14	14	14	2	1	1	#NULL!	#NULL!	#NULL!	7	14	0.666667	7	4
2018	14133	14	2	3	1	1	5	1	6	1	1	1	1	1	1	30	4	1998	15	1	1	4	2	1	1	2	111	181	111	181	181	181	2	14	1	14	14	14	2	#NULL!	1	#NULL!	#NULL!	#NULL!	8	6	0.428571	5	3
45	2027	2	3	2	2	2	1	2	1	1	1	2	1	2	1	1	1	1986	27	3	2	2	3	2	1	3	111	111	111	141	141	188	3	3	4	3	14	14	3	3	4	3	#NULL!	#NULL!	2	20	0.909091	10	5
115	2097	2	3	2	2	2	1	2	1	1	2	2	1	2	1	30	9	1990	23	2	2	2	2	1	1	2	111	111	188	121	115	151	3	3	4	4	4	4	3	3	4	4	4	4	22	9	0.290323	3	2
150	2132	2	3	2	2	2	1	2	1	1	1	2	1	2	1	99	4	1987	26	3	2	2	3	2	2	31	111	111	111	141	141	188	3	3	4	3	14	14	3	3	4	3	#NULL!	#NULL!	2	20	0.909091	10	5
823	6188	6	1	1	3	3	2	2	2	1	2	1	1	1	1	8	5	1957	56	9	5	4	3	2	1	3	111	101	101	181	181	181	2	14	14	14	2	13	2	#NULL!	#NULL!	#NULL!	2	#NULL!	19	2	0.0952381	1	1
852	6217	6	1	1	3	3	2	2	2	1	1	1	1	3	3	30	9	1976	37	5	3	2	3	2	1	3	111	101	111	181	181	151	4	1	1	14	14	2	4	1	1	#NULL!	#NULL!	2	10	11	0.52381	6	3
907	6272	6	1	1	3	3	2	2	2	1	2	1	1	1	1	20	1	1988	25	3	2	3	3	2	1	3	111	111	188	141	115	181	2	1	1	6	6	3	2	1	1	6	6	3	7	14	0.666667	7	4
1108	8033	8	3	2	2	2	3	1	3	1	2	1	1	3	3	30	8	1978	35	5	3	2	3	2	1	3	111	188	188	181	181	181	13	13	13	14	14	14	#NULL!	#NULL!	#NULL!	#NULL!	#NULL!	#NULL!	19	2	0.0952381	1	1
1188	9050	9	3	2	2	3	3	1	3	1	2	3	3	3	3	29	7	1995	18	1	1	2	3	2	2	31	111	111	111	181	181	181	5	1	1	14	14	14	5	1	1	#NULL!	#NULL!	#NULL!	6	15	0.714286	8	4
1469	10083	10	3	2	2	2	4	2	4	1	2	1	1	1	1	19	4	1995	18	1	1	2	2	1	2	21	111	111	111	181	181	135	4	1	3	14	14	3	4	1	3	#NULL!	#NULL!	3	7	14	0.666667	7	4
1556	11062	11	3	2	2	2	4	2	4	1	1	1	1	1	1	8	1	1965	48	7	4	2	2	1	2	21	111	111	111	181	181	151	4	1	3	14	14	2	4	1	3	#NULL!	#NULL!	2	14	7	0.333333	4	2
1593	12024	12	3	2	2	2	4	2	4	1	1	1	1	1	1	11	2	1986	27	3	2	2	3	2	2	31	111	111	111	181	181	151	5	3	3	14	14	11	5	3	3	#NULL!	#NULL!	11	14	7	0.333333	4	2
1600	12031	12	3	2	2	2	4	2	4	1	2	3	3	3	3	99	7	1976	37	5	3	2	3	2	2	31	111	111	101	181	181	135	3	11	1	14	14	13	3	11	1	#NULL!	#NULL!	#NULL!	7	14	0.666667	7	4
1623	12054	12	3	2	2	2	4	2	4	1	1	1	1	1	1	21	6	1979	34	4	3	2	3	2	2	31	111	111	111	181	181	151	3	3	3	14	14	11	3	3	3	#NULL!	#NULL!	11	14	7	0.333333	4	2
1638	12069	12	3	2	2	2	4	2	4	1	2	3	3	3	3	22	3	1965	48	7	4	2	3	2	2	31	111	188	111	181	181	135	2	3	1	14	14	14	2	3	1	#NULL!	#NULL!	#NULL!	21	0	0	1	1
1641	12072	12	3	2	2	2	4	2	4	1	1	3	3	3	3	11	2	1955	58	9	5	2	3	2	1	3	111	111	111	181	181	181	3	3	2	14	14	14	3	3	2	#NULL!	#NULL!	#NULL!	21	0	0	1	1
1645	12076	12	3	2	2	2	4	2	4	1	1	3	3	3	3	13	2	1987	26	3	2	2	3	2	2	31	111	111	111	181	181	135	2	11	3	14	14	11	2	11	3	#NULL!	#NULL!	11	14	7	0.333333	4	2
1654	12085	12	3	2	2	2	4	2	4	1	1	3	3	3	3	7	5	1976	37	5	3	2	3	2	2	31	111	111	111	181	181	151	2	3	3	14	14	9	2	3	3	#NULL!	#NULL!	9	14	7	0.333333	4	2
1655	12086	12	3	2	2	2	4	2	4	1	1	3	3	3	3	8	10	1971	42	6	4	2	3	2	2	31	111	111	111	181	181	151	2	3	3	14	14	4	2	3	3	#NULL!	#NULL!	4	14	7	0.333333	4	2
1659	12090	12	3	2	2	2	4	2	4	1	1	3	3	3	3	99	6	1966	47	7	4	2	3	2	2	31	111	111	111	181	181	151	3	1	3	14	14	4	3	1	3	#NULL!	#NULL!	4	14	7	0.333333	4	2
1666	12097	12	3	2	2	2	4	2	4	1	2	3	3	3	3	99	5	1990	23	2	2	2	3	2	2	31	111	111	111	151	181	135	3	3	3	4	14	3	3	3	3	4	#NULL!	3	21	0	0	1	1
1671	12102	12	3	2	2	2	4	2	4	1	1	3	3	3	3	99	5	1971	42	6	4	2	3	2	2	31	111	111	111	181	181	151	3	11	3	14	14	11	3	11	3	#NULL!	#NULL!	11	14	7	0.333333	4	2
1694	13019	13	2	3	1	1	5	1	5	1	2	1	1	1	1	10	1	1988	25	3	2	1	3	2	2	31	111	111	111	188	115	115	1	2	1	3	2	2	1	2	1	3	2	2	21	0	0	1	1
1707	13032	13	2	3	1	1	5	1	5	1	2	1	1	1	1	9	1	1985	28	3	2	1	2	1	1	2	111	111	111	115	121	121	3	1	1	3	2	2	3	1	1	3	2	2	9	12	0.571429	6	3
1732	13057	13	2	3	1	1	5	1	5	1	2	2	1	3	3	3	9	1983	30	4	3	1	3	2	2	31	111	101	111	121	115	121	3	1	1	3	1	3	3	1	1	3	1	3	17	1	0.0555556	1	1
1765	13090	13	2	3	1	1	5	1	5	1	1	2	1	2	1	27	7	1980	33	4	3	4	2	1	2	21	111	111	111	141	115	115	3	1	1	1	2	2	3	1	1	1	2	2	6	10	0.625	7	4
1864	13189	13	2	3	1	1	5	1	5	1	2	1	1	2	1	10	4	1984	29	3	2	1	3	2	2	31	111	111	111	188	115	115	1	2	1	3	2	2	1	2	1	3	2	2	21	0	0	1	1
1873	13198	13	2	3	1	1	5	1	5	1	2	1	1	3	3	3	1	1950	63	10	6	1	2	1	2	21	111	111	111	188	115	115	2	1	1	1	2	2	2	1	1	1	2	2	10	13	0.565217	6	3
1938	14053	14	2	3	1	1	5	1	6	1	2	1	1	1	1	14	2	1998	15	1	1	4	3	2	2	31	111	111	111	181	181	181	13	1	1	14	14	14	#NULL!	1	1	#NULL!	#NULL!	#NULL!	9	5	0.357143	4	2
1943	14058	14	2	3	1	1	5	1	6	1	1	1	1	1	1	99	99	1998	15	1	1	4	3	2	4	31	111	111	111	151	151	181	1	14	1	1	1	14	1	#NULL!	1	1	1	#NULL!	14	7	0.333333	4	2
1946	14061	14	2	3	1	1	5	1	6	1	1	1	1	2	1	2	11	1997	16	1	1	1	2	1	2	21	111	181	111	181	181	181	2	14	11	14	14	14	2	#NULL!	11	#NULL!	#NULL!	#NULL!	12	2	0.142857	2	1
1956	14071	14	2	3	1	1	5	1	6	1	1	3	3	3	3	12	8	1996	17	1	1	2	3	2	2	31	111	111	111	181	181	181	2	2	3	14	14	14	2	2	3	#NULL!	#NULL!	#NULL!	21	0	0	1	1
2000	14115	14	2	3	1	1	5	1	6	1	2	3	3	3	3	99	99	1975	38	5	3	4	3	2	2	31	111	111	111	181	181	181	2	2	2	14	14	14	2	2	2	#NULL!	#NULL!	#NULL!	1	20	0.952381	10	5
239	3082	3	1	1	3	3	1	2	1	1	1	1	1	1	1	29	8	1968	45	7	4	2	2	1	1	2	111	111	111	188	115	151	3	9	11	13	13	13	3	9	11	#NULL!	#NULL!	#NULL!	14	9	0.391304	4	2
272	3129	3	1	1	3	3	1	2	1	1	1	2	1	1	1	29	5	1972	41	6	4	2	3	2	1	3	111	111	111	188	115	151	3	9	11	13	13	13	3	9	11	#NULL!	#NULL!	#NULL!	23	18	0.439024	5	3
533	5084	5	1	1	3	3	2	2	2	1	2	2	1	3	3	22	5	1968	44	6	4	2	3	2	2	31	111	111	111	188	188	115	1	1	1	13	3	1	1	1	1	#NULL!	3	1	8	10	0.555556	6	3
534	5085	5	1	1	3	3	2	2	2	1	1	1	1	3	3	18	4	1965	48	7	4	2	2	1	2	21	111	111	188	188	115	135	3	9	2	9	3	2	3	9	2	9	3	2	5	10	0.666667	7	4
1033	7037	7	3	2	2	2	3	1	3	1	1	1	1	1	1	22	7	1994	19	1	1	4	2	1	1	2	111	188	181	181	181	181	1	3	14	14	14	14	1	3	#NULL!	#NULL!	#NULL!	#NULL!	0	14	1	10	5
1412	10026	10	3	2	2	2	4	2	4	1	1	3	3	3	3	21	5	1993	20	2	2	2	3	2	1	3	111	111	181	181	181	188	9	3	14	14	14	1	9	3	#NULL!	#NULL!	#NULL!	1	0	18	1	10	5
1509	11015	11	3	2	2	2	4	2	4	1	1	1	1	1	1	7	1	1965	48	7	4	2	2	1	2	21	111	181	111	181	181	135	4	14	3	14	14	2	4	#NULL!	3	#NULL!	#NULL!	2	7	7	0.5	5	3
1517	11023	11	3	2	2	2	4	2	4	1	2	1	1	1	1	10	1	1978	35	5	3	2	2	1	3	21	111	181	111	181	181	135	2	14	1	14	14	11	2	#NULL!	1	#NULL!	#NULL!	11	7	7	0.5	5	3
1531	11037	11	3	2	2	2	4	2	4	1	1	3	3	3	3	99	2	1954	59	9	5	2	2	1	2	21	111	181	111	181	181	151	2	14	1	14	14	2	2	#NULL!	1	#NULL!	#NULL!	2	7	7	0.5	5	3
1551	11057	11	3	2	2	2	4	2	4	1	2	1	1	1	1	1	1	1968	45	7	4	2	2	1	2	21	111	181	111	181	181	131	4	14	3	14	14	3	4	#NULL!	3	#NULL!	#NULL!	3	7	7	0.5	5	3
1571	12002	12	3	2	2	2	4	2	4	1	1	2	1	2	1	27	1	1973	40	6	4	2	3	2	2	31	111	111	111	181	181	135	2	3	3	14	14	2	2	3	3	#NULL!	#NULL!	2	14	7	0.333333	4	2
1577	12008	12	3	2	2	2	4	2	4	1	1	2	1	2	1	19	4	1955	58	9	5	2	3	2	2	31	111	111	111	181	181	151	3	3	3	3	3	2	3	3	3	3	3	2	14	7	0.333333	4	2
1586	12017	12	3	2	2	2	4	2	4	1	1	1	1	1	1	17	1	1954	59	9	5	2	3	2	2	31	111	111	111	181	181	151	2	11	2	14	14	4	2	11	2	#NULL!	#NULL!	4	14	7	0.333333	4	2
1588	12019	12	3	2	2	2	4	2	4	1	2	1	1	1	1	11	10	1971	42	6	4	2	3	2	1	3	111	111	111	181	181	181	2	3	3	14	14	14	2	3	3	#NULL!	#NULL!	#NULL!	21	0	0	1	1
1591	12022	12	3	2	2	2	4	2	4	1	1	1	1	1	1	17	8	1995	18	1	1	2	3	2	2	31	111	111	111	181	181	135	3	1	1	14	14	11	3	1	1	#NULL!	#NULL!	11	21	0	0	1	1
1601	12032	12	3	2	2	2	4	2	4	1	2	3	3	3	3	18	10	1976	37	5	3	2	2	1	2	21	111	111	188	181	115	181	2	9	6	14	9	14	2	9	6	#NULL!	9	#NULL!	7	14	0.666667	7	4
1621	12052	12	3	2	2	2	4	2	4	1	1	1	1	1	1	26	3	1987	26	3	2	2	3	2	1	3	111	111	111	181	181	181	3	11	1	14	14	14	3	11	1	#NULL!	#NULL!	#NULL!	14	7	0.333333	4	2
1650	12081	12	3	2	2	2	4	2	4	1	1	3	3	3	3	12	9	1954	59	9	5	2	3	2	1	3	111	111	111	181	181	181	2	1	3	14	14	14	2	1	3	#NULL!	#NULL!	#NULL!	14	7	0.333333	4	2
1651	12082	12	3	2	2	2	4	2	4	1	1	3	3	3	3	5	8	1955	58	9	5	2	3	2	2	31	111	111	111	181	181	151	2	1	3	14	14	2	2	1	3	#NULL!	#NULL!	2	14	7	0.333333	4	2
1663	12094	12	3	2	2	2	4	2	4	1	2	3	3	3	3	7	1	1959	54	8	5	2	2	1	2	21	111	181	111	181	181	135	2	14	1	14	14	3	2	#NULL!	1	#NULL!	#NULL!	3	14	0	0	1	1
1847	13172	13	2	3	1	1	5	1	5	1	1	2	1	2	1	12	2	1994	19	1	1	1	4	3	2	41	111	101	181	188	188	181	2	1	1	1	2	2	2	1	1	1	2	2	24	4	0.142857	2	1
1877	13202	13	2	3	1	1	5	1	5	1	2	1	1	2	1	10	6	1984	29	3	2	1	2	1	1	2	111	111	111	115	121	121	3	1	1	3	2	2	3	1	1	3	2	2	9	12	0.571429	6	3
1914	14029	14	2	3	1	1	5	1	6	1	1	3	3	3	3	19	10	1953	60	10	6	1	2	1	1	2	111	111	181	181	181	181	2	1	14	14	14	14	2	1	#NULL!	#NULL!	#NULL!	#NULL!	14	0	0	1	1
2010	14125	14	2	3	1	1	5	1	6	1	2	1	1	1	1	99	99	1953	60	10	6	4	3	2	1	3	111	111	111	181	181	181	2	1	1	14	14	14	2	1	1	#NULL!	#NULL!	#NULL!	20	1	0.047619	1	1
2024	14139	14	2	3	1	1	5	1	6	1	1	1	1	3	3	99	99	1963	50	8	5	1	3	2	1	3	111	111	111	181	181	181	2	1	1	14	14	14	2	1	1	#NULL!	#NULL!	#NULL!	0	21	1	10	5
2031	14146	14	2	3	1	1	5	1	6	1	2	1	1	3	3	21	5	1996	17	1	1	1	3	2	2	31	111	111	111	181	181	181	13	1	1	14	14	14	#NULL!	1	1	#NULL!	#NULL!	#NULL!	20	1	0.047619	1	1
29	2011	2	3	2	2	2	1	2	1	1	1	2	1	2	1	3	5	1989	24	2	2	2	2	1	1	2	105	111	111	188	151	151	3	4	13	14	14	14	3	4	#NULL!	#NULL!	#NULL!	#NULL!	10	4	0.285714	3	2
36	2018	2	3	2	2	2	1	2	1	1	1	2	1	2	1	11	10	1983	30	4	3	2	2	1	1	2	105	111	111	141	151	151	3	3	4	1	1	1	3	3	4	1	1	1	12	4	0.25	3	2
37	2019	2	3	2	2	2	1	2	1	1	1	1	1	1	1	10	10	1990	23	2	2	2	3	2	2	31	105	111	111	141	151	151	3	2	1	1	1	2	3	2	1	1	1	2	13	7	0.35	4	2
48	2030	2	3	2	2	2	1	2	1	1	1	2	1	2	1	3	10	1989	24	2	2	2	2	1	1	2	105	111	111	141	141	188	4	9	11	13	13	14	4	9	11	#NULL!	#NULL!	#NULL!	4	8	0.666667	7	4
51	2033	2	3	2	2	2	1	2	1	1	2	3	3	3	3	8	12	1974	39	5	3	2	2	1	2	21	141	111	111	141	151	151	2	3	2	1	1	14	2	3	2	1	1	#NULL!	13	3	0.1875	2	1
65	2047	2	3	2	2	2	1	2	1	1	2	1	1	1	1	13	2	1997	16	1	1	4	2	1	2	21	141	101	111	151	151	151	6	9	1	1	1	1	6	9	1	1	1	1	9	4	0.307692	4	2
70	2052	2	3	2	2	2	1	2	1	1	1	1	1	1	1	22	5	1963	50	8	5	4	3	2	1	3	105	111	101	151	151	151	7	1	2	1	2	2	7	1	2	1	2	2	15	6	0.285714	3	2
85	2067	2	3	2	2	2	1	2	1	1	2	2	1	2	1	9	6	1994	19	1	1	2	2	1	1	2	121	101	101	188	151	151	3	4	9	13	14	14	3	4	9	#NULL!	#NULL!	#NULL!	5	9	0.642857	7	4
92	2074	2	3	2	2	2	1	2	1	1	1	1	1	1	1	25	3	1997	16	1	1	2	5	3	2	5	105	111	111	121	188	131	3	1	1	1	1	3	3	1	1	1	1	3	23	7	0.233333	3	2
97	2079	2	3	2	2	2	1	2	1	1	1	1	1	3	3	24	12	1986	27	3	2	2	3	2	2	31	101	111	111	181	115	135	3	3	1	14	13	3	3	3	1	#NULL!	#NULL!	3	14	14	0.5	5	3
99	2081	2	3	2	2	2	1	2	1	1	2	1	1	3	3	10	3	1995	18	1	1	2	4	3	2	41	101	111	111	188	115	135	3	1	6	1	1	6	3	1	6	1	1	6	14	14	0.5	5	3
117	2099	2	3	2	2	2	1	2	1	1	2	2	1	2	1	9	8	1987	26	3	2	2	2	1	2	21	101	111	188	121	121	151	3	11	11	4	4	4	3	11	11	4	4	4	18	12	0.4	4	2
146	2128	2	3	2	2	2	1	2	1	1	2	2	1	2	1	3	8	1992	21	2	2	2	2	1	2	21	141	111	111	188	141	188	3	1	3	13	14	14	3	1	3	#NULL!	#NULL!	#NULL!	3	13	0.8125	9	5
169	3012	3	1	1	3	3	1	2	1	1	2	1	1	1	1	3	11	1982	31	4	3	2	2	1	2	21	141	101	111	151	151	151	4	3	3	13	13	13	4	3	3	#NULL!	#NULL!	#NULL!	13	7	0.35	4	2
170	3013	3	1	1	3	3	1	2	1	1	2	1	1	1	1	20	8	1983	30	4	3	2	2	1	1	2	141	111	111	151	151	151	2	2	2	3	1	1	2	2	2	3	1	1	7	14	0.666667	7	4
184	3027	3	1	1	3	3	1	2	1	1	1	1	1	1	1	20	3	1995	18	1	1	4	4	3	2	41	121	101	101	151	121	151	1	2	1	1	2	1	1	2	1	1	2	1	11	10	0.47619	5	3
199	3042	3	1	1	3	3	1	2	1	1	1	1	1	1	1	99	99	1992	21	2	2	4	3	2	2	31	141	101	101	151	121	151	2	1	1	1	1	1	2	1	1	1	1	1	10	12	0.545455	6	3
202	3045	3	1	1	3	3	1	2	1	1	1	1	1	1	1	99	99	1988	25	3	2	4	4	3	2	41	131	101	101	151	121	151	1	2	1	1	1	1	1	2	1	1	1	1	13	6	0.315789	4	2
281	4003	4	3	2	2	2	2	2	2	1	2	3	3	3	3	99	99	1966	47	7	4	4	3	2	1	3	101	188	111	181	181	181	9	1	3	14	14	14	9	1	3	#NULL!	#NULL!	#NULL!	14	7	0.333333	4	2
291	4013	4	3	2	2	2	2	2	2	1	2	1	1	1	1	99	99	1998	15	1	1	4	3	2	2	31	121	111	101	181	115	151	6	1	1	14	13	6	6	1	1	#NULL!	#NULL!	6	20	2	0.0909091	1	1
300	4022	4	3	2	2	2	2	2	2	1	2	1	1	1	1	99	99	1996	17	1	1	2	2	1	2	21	141	111	181	181	115	181	6	1	14	14	1	14	6	1	#NULL!	#NULL!	1	#NULL!	21	0	0	1	1
314	4036	4	3	2	2	2	2	2	2	1	2	3	3	3	3	11	3	1956	57	9	5	2	1	1	1	1	105	111	111	151	121	188	2	1	1	2	3	3	2	1	1	2	3	3	7	1	0.125	2	1
320	4042	4	3	2	2	2	2	2	2	1	1	3	3	3	3	10	6	1998	15	1	1	2	1	1	1	1	105	111	111	121	151	151	4	2	9	13	6	3	4	2	9	#NULL!	6	3	7	5	0.416667	5	3
339	4061	4	3	2	2	2	2	2	2	1	1	3	3	3	3	3	4	1988	25	3	2	2	1	1	2	11	105	111	111	151	151	135	3	1	9	13	13	2	3	1	9	#NULL!	#NULL!	2	14	0	0	1	1
342	4064	4	3	2	2	2	2	2	2	1	1	3	3	3	3	13	11	1997	16	1	1	2	2	1	1	2	121	111	111	115	115	188	3	4	1	2	4	4	3	4	1	2	4	4	14	0	0	1	1
346	4068	4	3	2	2	2	2	2	2	1	1	3	3	3	3	24	1	1996	17	1	1	2	3	2	2	31	131	111	111	121	121	131	3	1	4	2	3	4	3	1	4	2	3	4	14	2	0.125	2	1
393	4115	4	3	2	2	2	2	2	2	1	2	1	1	2	1	10	1	1995	18	1	1	2	3	2	1	3	101	101	101	181	181	181	4	1	1	14	14	14	4	1	1	#NULL!	#NULL!	#NULL!	7	14	0.666667	7	4
397	4119	4	3	2	2	2	2	2	2	1	2	1	1	2	1	99	99	1970	43	6	4	2	3	2	1	3	101	101	101	181	181	181	2	1	1	14	14	14	2	1	1	#NULL!	#NULL!	#NULL!	14	7	0.333333	4	2
399	4121	4	3	2	2	2	2	2	2	1	1	1	1	2	1	11	6	1984	29	3	2	2	3	2	1	3	121	101	101	181	181	181	2	1	1	14	14	14	2	1	1	#NULL!	#NULL!	#NULL!	14	7	0.333333	4	2
452	5003	5	1	1	3	3	2	2	2	1	2	1	1	1	1	4	5	1990	23	2	2	3	2	1	2	21	131	111	188	181	115	181	1	1	1	1	2	4	1	1	1	1	2	4	21	0	0	1	1
458	5009	5	1	1	3	3	2	2	2	1	1	1	1	1	1	24	3	1978	35	5	3	3	3	2	2	31	131	111	188	181	181	135	13	1	3	14	14	3	#NULL!	1	3	#NULL!	#NULL!	3	14	7	0.333333	4	2
468	5019	5	1	1	3	3	2	2	2	1	1	1	1	1	1	12	2	1993	20	2	2	3	2	1	2	21	131	111	101	181	115	115	2	1	1	14	1	1	2	1	1	#NULL!	1	1	12	7	0.368421	4	2
480	5031	5	1	1	3	3	2	2	2	1	1	1	1	1	1	23	7	1958	55	9	5	2	2	1	2	21	131	101	111	188	115	151	2	1	2	1	13	13	2	1	2	1	#NULL!	#NULL!	14	5	0.263158	3	2
481	5032	5	1	1	3	3	2	2	2	1	1	1	1	3	3	25	5	1977	36	5	3	2	3	2	3	31	105	101	188	151	141	115	3	9	1	2	1	3	3	9	1	2	1	3	21	0	0	1	1
483	5034	5	1	1	3	3	2	2	2	1	2	1	1	1	1	1	3	1960	53	8	5	2	3	2	3	31	141	101	111	188	121	131	6	13	2	13	3	4	6	#NULL!	2	#NULL!	3	4	22	12	0.352941	4	2
491	5042	5	1	1	3	3	2	2	2	1	1	1	1	1	1	17	7	1988	25	3	2	2	4	3	3	41	105	101	111	121	141	131	7	2	9	14	14	2	7	2	9	#NULL!	#NULL!	2	10	6	0.375	4	2
495	5046	6	1	1	3	3	2	2	2	1	2	1	1	3	3	4	12	1954	59	9	5	2	3	2	2	31	101	111	111	151	115	181	13	1	1	1	1	1	#NULL!	1	1	1	1	1	21	0	0	1	1
548	5099	5	1	1	3	3	2	2	2	1	2	1	1	2	1	2	6	1973	40	6	4	2	2	1	2	21	131	101	111	181	181	181	3	11	1	14	14	14	3	11	1	#NULL!	#NULL!	#NULL!	8	5	0.384615	4	2
567	5118	5	1	1	3	3	2	2	2	1	1	1	1	3	3	23	9	1990	23	2	2	4	4	3	2	41	121	111	101	188	188	121	3	3	1	1	1	1	3	3	1	1	1	1	18	8	0.307692	4	2
573	5124	5	1	1	3	3	2	2	2	1	2	2	1	3	3	3	3	1984	29	3	2	4	4	3	2	41	141	111	188	115	181	135	13	1	1	3	1	1	#NULL!	1	1	3	1	1	19	9	0.321429	4	2
575	5126	5	1	1	3	3	2	2	2	1	2	1	1	1	1	22	10	1973	40	6	4	4	2	1	1	2	101	101	188	115	188	151	1	3	6	14	2	13	1	3	6	#NULL!	2	#NULL!	10	4	0.285714	3	2
585	5136	5	1	1	3	3	2	2	2	1	1	1	1	1	1	12	6	1958	55	9	5	4	3	2	1	3	131	111	101	115	181	181	2	1	13	14	14	2	2	1	#NULL!	#NULL!	#NULL!	2	10	11	0.52381	6	3
593	5144	5	1	1	3	3	2	2	2	1	2	3	3	1	1	27	2	1992	21	2	2	4	3	2	2	31	131	101	101	181	181	181	2	1	1	14	14	14	2	1	1	#NULL!	#NULL!	#NULL!	7	14	0.666667	7	4
603	5154	5	1	1	3	3	2	2	2	1	1	1	1	1	1	13	9	1986	27	3	2	4	3	2	2	31	131	101	111	181	181	181	2	13	9	14	14	14	2	#NULL!	9	#NULL!	#NULL!	#NULL!	14	0	0	1	1
616	5167	5	1	1	3	3	2	2	2	1	2	1	1	1	1	18	12	1987	26	3	2	2	3	2	2	31	101	101	101	181	188	181	5	1	1	14	13	14	5	1	1	#NULL!	#NULL!	#NULL!	16	5	0.238095	3	2
617	5168	5	1	1	3	3	2	2	2	1	2	1	1	3	3	1	5	1959	54	8	5	2	4	3	2	41	101	101	101	181	188	181	4	1	1	1	4	1	4	1	1	1	4	1	15	4	0.210526	3	2
619	5170	5	1	1	3	3	2	2	2	1	2	1	1	2	1	3	6	1952	60	10	6	3	3	2	2	31	131	188	188	121	115	115	3	1	1	14	2	4	3	1	1	#NULL!	2	4	18	3	0.142857	2	1
628	5179	5	1	1	3	3	2	2	2	1	1	1	1	1	1	4	6	1993	20	2	2	2	3	2	2	31	131	101	188	181	181	151	2	9	3	14	14	2	2	9	3	#NULL!	#NULL!	2	0	21	1	10	5
634	5185	5	1	1	3	3	2	2	2	1	1	1	1	1	1	8	3	1990	23	2	2	2	2	1	2	21	105	111	188	188	151	151	3	1	1	3	1	4	3	1	1	3	1	4	14	0	0	1	1
645	6010	6	1	1	3	3	2	2	2	1	2	1	1	3	3	1	10	1996	17	1	1	3	3	2	3	31	131	111	188	181	181	135	1	1	1	6	1	14	1	1	1	6	1	#NULL!	3	17	0.85	9	5
653	6018	6	1	1	3	3	2	2	2	1	2	2	1	2	1	10	6	1987	26	3	2	3	2	1	1	2	131	111	181	181	181	181	13	1	1	14	14	14	#NULL!	1	1	#NULL!	#NULL!	#NULL!	10	2	0.166667	2	1
673	6038	6	1	1	3	3	2	2	2	1	2	2	1	2	1	26	12	1990	23	2	2	2	2	1	2	21	101	101	111	188	115	135	3	1	1	6	9	2	3	1	1	6	9	2	3	11	0.785714	8	4
678	6043	6	1	1	3	3	2	2	2	1	1	1	1	2	1	14	3	1983	30	4	3	2	3	2	2	31	101	111	111	115	121	135	2	2	2	1	1	2	2	2	2	1	1	2	11	16	0.592593	6	3
685	6050	6	1	1	3	3	2	2	2	1	2	1	1	1	1	5	7	1989	24	2	2	2	3	2	2	31	101	111	101	121	115	135	3	1	1	9	13	6	3	1	1	9	#NULL!	6	10	10	0.5	5	3
696	6061	6	1	1	3	3	2	2	2	1	2	1	1	1	1	17	11	1996	17	1	1	4	3	2	1	3	131	101	101	181	181	181	1	1	1	14	14	14	1	1	1	#NULL!	#NULL!	#NULL!	18	3	0.142857	2	1
708	6073	6	1	1	3	3	2	2	2	1	2	1	1	3	3	20	5	1981	32	4	3	2	2	1	2	21	131	101	111	141	115	135	9	13	1	13	3	3	9	#NULL!	1	#NULL!	3	3	2	16	0.888889	9	5
710	6075	6	1	1	3	3	2	2	2	1	1	1	1	3	3	20	10	1958	55	9	5	2	3	2	1	3	105	101	101	115	188	151	4	1	1	2	2	4	4	1	1	2	2	4	3	20	0.869565	9	5
736	6101	6	1	1	3	3	2	2	2	1	2	1	1	1	1	3	11	1990	23	2	2	4	2	1	2	21	141	101	101	121	188	135	1	4	4	3	3	3	1	4	4	3	3	3	14	7	0.333333	4	2
740	6105	6	1	1	3	3	2	2	2	1	1	1	1	2	1	5	5	1985	28	3	2	4	3	2	1	3	121	101	111	151	115	135	7	3	1	6	4	2	7	3	1	6	4	2	7	14	0.666667	7	4
741	6106	6	1	1	3	3	2	2	2	1	2	1	1	3	3	19	12	1988	25	3	2	4	3	2	2	31	141	111	111	181	181	151	6	3	3	14	14	3	6	3	3	#NULL!	#NULL!	3	15	9	0.375	4	2
746	6111	6	1	1	3	3	2	2	2	1	1	1	1	1	1	26	10	1968	45	7	4	4	3	2	3	31	141	101	111	151	121	181	4	13	1	4	4	14	4	#NULL!	1	4	4	#NULL!	3	18	0.857143	9	5
753	6118	6	1	1	3	3	2	2	2	1	1	1	1	1	1	11	6	1992	21	2	2	4	3	2	1	3	131	101	111	121	115	181	5	1	1	13	6	14	5	1	1	#NULL!	6	#NULL!	10	11	0.52381	6	3
762	6127	6	1	1	3	3	2	2	2	1	2	1	1	1	1	15	8	1987	26	3	2	4	3	2	2	31	121	101	111	188	115	151	1	1	1	1	1	6	1	1	1	1	1	6	15	2	0.117647	2	1
769	6134	6	1	1	3	3	2	2	2	1	2	1	1	1	1	11	11	1998	15	1	1	2	3	2	2	31	141	101	101	181	181	181	3	9	11	14	14	14	3	9	11	#NULL!	#NULL!	#NULL!	16	2	0.111111	2	1
770	6135	6	1	1	3	3	2	2	2	1	1	1	1	1	1	11	6	1995	18	1	1	2	2	1	1	2	131	101	111	181	181	181	2	11	1	14	14	14	2	11	1	#NULL!	#NULL!	#NULL!	14	0	0	1	1
841	6206	6	1	1	3	3	2	2	2	1	2	1	1	1	1	30	5	1988	25	3	2	2	3	2	1	3	105	111	111	181	151	181	5	1	1	14	2	14	5	1	1	#NULL!	2	#NULL!	13	8	0.380952	4	2
878	6243	6	1	1	3	3	2	2	2	1	1	1	1	1	1	25	6	1974	39	5	3	2	3	2	2	31	105	111	188	188	115	181	5	13	11	13	13	1	5	#NULL!	11	#NULL!	#NULL!	1	12	6	0.333333	4	2
893	6258	6	1	1	3	3	2	2	2	1	2	1	1	1	1	18	10	1979	34	4	3	3	4	3	1	4	105	111	188	181	181	151	2	9	1	13	13	3	2	9	1	#NULL!	#NULL!	3	21	0	0	1	1
915	6280	6	1	1	3	3	2	2	2	1	2	1	1	1	1	5	12	1964	49	7	4	2	3	2	2	31	105	111	111	181	181	135	5	1	1	6	6	3	5	1	1	6	6	3	21	0	0	1	1
942	6307	6	1	1	3	3	2	2	2	1	2	1	1	1	1	20	7	1996	17	1	1	2	3	2	2	31	101	101	101	181	181	181	3	9	11	14	6	14	3	9	11	#NULL!	6	#NULL!	8	10	0.555556	6	3
965	6330	6	1	1	3	3	2	2	2	1	2	1	1	1	1	25	9	1992	21	2	2	2	3	2	2	31	101	188	188	115	115	135	3	9	11	6	4	3	3	9	11	6	4	3	21	1	0.0454545	1	1
966	6331	6	1	1	3	3	2	2	2	1	2	3	3	3	3	15	5	1992	21	2	2	2	3	2	2	31	121	101	111	151	121	115	6	1	1	6	13	2	6	1	1	6	#NULL!	2	7	14	0.666667	7	4
971	6336	6	1	1	3	3	2	2	2	1	1	1	1	1	1	18	9	1996	17	1	1	2	2	1	3	21	101	111	111	141	115	151	1	1	1	1	1	3	1	1	1	1	1	3	14	2	0.125	2	1
984	6358	6	1	1	3	3	2	2	2	1	2	2	1	3	3	11	1	1988	25	3	2	2	2	1	2	21	101	188	111	141	115	135	3	9	1	3	3	3	3	9	1	3	3	3	21	3	0.125	2	1
1009	7013	7	3	2	2	2	3	1	3	1	1	1	1	1	1	3	11	1992	21	2	2	3	2	1	1	2	101	181	111	181	181	181	5	14	2	14	14	14	5	#NULL!	2	#NULL!	#NULL!	#NULL!	14	0	0	1	1
1019	7023	7	3	2	2	2	3	1	3	1	2	3	3	3	3	17	9	1987	26	3	2	2	3	2	2	31	101	111	111	181	188	181	3	1	1	14	1	14	3	1	1	#NULL!	1	#NULL!	21	7	0.25	3	2
1022	7026	7	3	2	2	2	3	1	3	1	1	3	3	3	3	26	5	1990	23	2	2	2	3	2	1	3	121	111	111	181	181	181	13	1	1	14	14	14	#NULL!	1	1	#NULL!	#NULL!	#NULL!	21	0	0	1	1
1025	7029	7	3	2	2	2	3	1	3	1	1	3	3	3	3	14	5	1957	56	9	5	2	2	1	1	2	105	188	111	181	181	151	2	14	1	14	14	4	2	#NULL!	1	#NULL!	#NULL!	4	2	14	0.875	9	5
1046	7050	7	3	2	2	2	3	1	3	1	2	1	1	2	1	28	5	1982	31	4	3	4	3	2	2	31	101	111	111	181	181	151	2	13	1	14	14	4	2	#NULL!	1	#NULL!	#NULL!	4	7	14	0.666667	7	4
1059	7063	7	3	2	2	2	3	1	3	1	2	1	1	3	3	14	2	1978	35	5	3	3	3	2	2	31	101	111	111	181	181	181	4	4	1	14	14	14	4	4	1	#NULL!	#NULL!	#NULL!	21	0	0	1	1
1064	7068	7	3	2	2	2	3	1	3	1	1	1	1	3	3	28	6	1977	36	5	3	2	2	1	1	2	101	181	111	181	181	181	5	14	1	14	14	14	5	#NULL!	1	#NULL!	#NULL!	#NULL!	9	5	0.357143	4	2
1073	7077	7	3	2	2	2	3	1	3	1	2	1	1	2	1	99	99	1959	54	8	5	4	3	2	1	3	101	111	111	181	181	181	5	1	1	14	14	14	5	1	1	#NULL!	#NULL!	#NULL!	14	7	0.333333	4	2
1092	8017	8	3	2	2	2	3	1	3	1	2	1	1	1	1	16	11	1962	51	8	5	4	3	2	2	31	131	101	101	188	188	181	2	1	1	3	3	14	2	1	1	3	3	#NULL!	21	0	0	1	1
1115	8040	8	3	2	2	2	3	1	3	1	1	1	1	3	3	5	7	1991	22	2	2	2	2	1	1	2	105	101	181	181	181	181	2	1	14	14	14	14	2	1	#NULL!	#NULL!	#NULL!	#NULL!	13	1	0.0714286	1	1
1130	8055	8	3	2	2	2	3	1	3	1	2	1	1	3	3	15	12	1950	63	10	6	2	2	1	1	2	131	111	181	181	181	181	6	1	14	14	14	14	6	1	#NULL!	#NULL!	#NULL!	#NULL!	13	1	0.0714286	1	1
1146	9008	9	3	2	2	3	3	1	3	1	2	1	1	1	1	99	4	1995	18	1	1	2	3	2	3	31	101	101	101	121	115	115	3	1	1	1	1	2	3	1	1	1	1	2	20	1	0.047619	1	1
1156	9018	9	3	2	2	3	3	1	3	1	2	1	1	3	3	99	7	1982	31	4	3	2	2	1	2	21	105	181	111	181	181	115	5	1	1	14	14	3	5	1	1	#NULL!	#NULL!	3	13	1	0.0714286	1	1
1184	9046	9	3	2	2	3	3	1	3	1	2	3	3	3	3	6	10	1987	26	3	2	2	3	2	2	31	101	111	188	181	188	181	1	2	3	14	1	14	1	2	3	#NULL!	1	#NULL!	20	1	0.047619	1	1
1257	9119	9	3	2	2	3	3	1	3	1	1	1	1	1	1	99	11	1996	17	1	1	2	3	2	2	31	101	111	111	181	181	181	5	3	3	14	13	14	5	3	3	#NULL!	#NULL!	#NULL!	21	0	0	1	1
1309	9171	9	3	2	2	3	3	1	3	1	2	1	1	1	1	99	99	1989	24	2	2	3	3	2	1	3	101	111	111	181	181	181	3	3	3	14	14	14	3	3	3	#NULL!	#NULL!	#NULL!	15	6	0.285714	3	2
1357	9219	9	3	2	2	3	3	1	3	1	2	1	1	1	1	10	3	1990	23	2	2	2	3	2	2	31	101	101	111	181	181	181	5	1	1	14	14	14	5	1	1	#NULL!	#NULL!	#NULL!	17	4	0.190476	2	1
1359	9221	9	3	2	2	3	3	1	3	1	2	1	1	1	1	18	8	1963	50	8	5	2	3	2	1	3	105	101	111	181	181	181	4	1	1	14	14	14	4	1	1	#NULL!	#NULL!	#NULL!	18	3	0.142857	2	1
1366	9228	9	3	2	2	3	3	1	3	1	2	1	1	1	1	21	5	1968	45	7	4	2	3	2	1	3	101	111	111	181	181	181	13	1	9	14	14	14	#NULL!	1	9	#NULL!	#NULL!	#NULL!	21	2	0.0869565	1	1
1387	10001	10	3	2	2	2	4	2	4	1	1	3	3	3	3	6	10	1983	30	4	3	2	3	2	2	31	101	111	111	181	181	135	5	9	1	14	14	4	5	9	1	#NULL!	#NULL!	4	14	7	0.333333	4	2
1432	10046	10	3	2	2	2	4	2	4	1	1	1	1	1	1	5	2	1983	30	4	3	2	3	2	2	31	101	111	111	181	181	135	2	3	1	14	14	3	2	3	1	#NULL!	#NULL!	3	14	7	0.333333	4	2
1433	10047	10	3	2	2	2	4	2	4	1	2	1	1	3	3	1	5	1971	42	6	4	2	3	2	2	31	105	111	111	181	181	115	2	11	1	14	14	2	2	11	1	#NULL!	#NULL!	2	21	0	0	1	1
1481	10095	10	3	2	2	2	4	2	4	1	1	3	3	3	3	13	2	1985	28	3	2	2	3	2	1	3	101	111	111	181	181	181	5	3	1	14	14	14	5	3	1	#NULL!	#NULL!	#NULL!	14	7	0.333333	4	2
1487	10101	10	3	2	2	2	4	2	4	1	1	3	3	3	3	1	1	1955	58	9	5	2	3	2	2	31	101	111	111	181	181	151	2	1	1	14	14	2	2	1	1	#NULL!	#NULL!	2	14	7	0.333333	4	2
1490	10104	10	3	2	2	2	4	2	4	1	2	3	3	3	3	99	7	1963	50	8	5	2	3	2	1	3	131	111	111	181	181	181	3	11	1	14	14	14	3	11	1	#NULL!	#NULL!	#NULL!	21	0	0	1	1
1494	10108	10	3	2	2	2	4	2	4	1	1	3	3	3	3	27	1	1949	64	10	6	2	3	2	2	31	105	111	111	181	181	151	13	1	13	14	14	4	#NULL!	1	#NULL!	#NULL!	#NULL!	4	14	7	0.333333	4	2
1504	11010	11	3	2	2	2	4	2	4	1	2	1	1	1	1	2	2	1973	40	6	4	4	3	2	2	31	121	111	111	181	181	115	2	9	1	14	14	9	2	9	1	#NULL!	#NULL!	9	14	7	0.333333	4	2
1523	11029	11	3	2	2	2	4	2	4	1	1	3	3	3	3	99	5	1994	19	1	1	2	3	2	2	31	121	111	111	181	181	151	4	1	3	14	14	4	4	1	3	#NULL!	#NULL!	4	14	7	0.333333	4	2
1524	11030	11	3	2	2	2	4	2	4	1	1	3	3	3	3	99	10	1994	19	1	1	2	3	2	2	31	105	111	111	181	181	135	4	11	3	14	14	6	4	11	3	#NULL!	#NULL!	6	14	7	0.333333	4	2
1528	11034	11	3	2	2	2	4	2	4	1	1	3	3	3	3	10	7	1983	30	4	3	2	3	2	2	31	101	111	111	181	181	151	4	1	3	14	14	4	4	1	3	#NULL!	#NULL!	4	14	7	0.333333	4	2
1534	11040	11	3	2	2	2	4	2	4	1	2	3	3	3	3	99	4	1983	30	4	3	2	3	2	2	31	101	188	111	181	181	131	3	9	1	14	14	4	3	9	1	#NULL!	#NULL!	4	14	7	0.333333	4	2
1561	11067	11	3	2	2	2	4	2	4	1	2	1	1	1	1	14	12	1977	36	5	3	2	3	2	1	3	101	111	111	181	181	181	4	1	3	14	14	14	4	1	3	#NULL!	#NULL!	#NULL!	14	7	0.333333	4	2
1567	11073	11	3	2	2	2	4	2	4	1	1	1	1	1	1	21	7	1959	54	8	5	2	3	2	2	31	105	111	111	181	181	151	4	1	3	14	14	2	4	1	3	#NULL!	#NULL!	2	14	7	0.333333	4	2
1573	12004	12	3	2	2	2	4	2	4	1	1	1	1	1	1	28	5	1967	46	7	4	2	3	2	2	31	105	111	111	181	181	135	4	3	3	14	14	3	4	3	3	#NULL!	#NULL!	3	14	7	0.333333	4	2
1616	12047	12	3	2	2	2	4	2	4	1	1	1	1	1	1	99	5	1973	40	6	4	2	3	2	1	3	105	111	111	181	181	181	4	11	11	14	14	14	4	11	11	#NULL!	#NULL!	#NULL!	14	7	0.333333	4	2
1704	13029	13	2	3	1	1	5	1	5	1	1	1	1	1	1	7	11	1995	18	1	1	1	3	2	2	31	121	111	111	121	115	151	13	1	1	14	13	13	#NULL!	1	1	#NULL!	#NULL!	#NULL!	21	0	0	1	1
1776	13101	13	2	3	1	1	5	1	5	1	2	2	1	2	1	16	1	1955	58	9	5	1	3	2	1	3	101	188	111	181	181	181	2	1	1	1	9	9	2	1	1	1	9	9	15	6	0.285714	3	2
1778	13103	13	2	3	1	1	5	1	5	1	2	1	1	1	1	17	1	1975	38	5	3	1	3	2	1	3	101	188	111	181	181	181	4	1	1	6	9	6	4	1	1	6	9	6	18	3	0.142857	2	1
1779	13104	13	2	3	1	1	5	1	5	1	1	2	1	2	1	14	7	1983	30	4	3	2	3	2	1	3	101	188	111	181	181	181	5	1	1	1	6	6	5	1	1	1	6	6	6	15	0.714286	8	4
1780	13105	13	2	3	1	1	5	1	5	1	1	2	1	2	1	14	9	1990	23	2	2	1	3	2	1	3	101	188	181	188	181	181	2	1	1	1	2	2	2	1	1	1	2	2	3	18	0.857143	9	5
1782	13107	13	2	3	1	1	5	1	5	1	1	2	1	2	1	16	5	1990	23	2	2	1	3	2	1	3	101	188	111	181	181	181	2	1	1	1	2	2	2	1	1	1	2	2	6	15	0.714286	8	4
1796	13121	13	2	3	1	1	5	1	5	1	2	2	1	2	1	20	10	1997	16	1	1	1	2	1	2	21	101	188	111	181	121	181	5	1	1	1	6	6	5	1	1	1	6	6	12	2	0.142857	2	1
1797	13122	13	2	3	1	1	5	1	5	1	1	2	1	2	1	29	8	1974	39	5	3	1	3	2	1	3	101	188	181	188	181	181	2	1	1	1	2	2	2	1	1	1	2	2	12	9	0.428571	5	3
1816	13141	13	2	3	1	1	5	1	5	1	1	2	1	2	1	20	10	1975	38	5	3	2	3	2	1	3	101	188	111	181	181	181	2	1	1	1	1	2	2	1	1	1	1	2	15	6	0.285714	3	2
1838	13163	13	2	3	1	1	5	1	5	1	1	2	1	2	1	14	11	1990	23	2	2	1	3	2	1	3	101	188	181	188	181	181	2	1	1	1	2	2	2	1	1	1	2	2	12	9	0.428571	5	3
1848	13173	13	2	3	1	1	5	1	5	1	2	2	1	2	1	11	1	1978	35	5	3	1	3	2	1	3	101	111	111	181	181	181	2	1	1	1	13	11	2	1	1	1	#NULL!	11	21	0	0	1	1
1859	13184	13	2	3	1	1	5	1	5	1	1	1	1	2	1	1	10	1982	31	4	3	1	2	1	2	21	131	111	111	121	121	151	2	2	2	2	2	2	2	2	2	2	2	2	14	7	0.333333	4	2
1874	13199	13	2	3	1	1	5	1	5	1	1	1	1	2	1	7	5	1994	19	1	1	1	3	2	2	31	121	111	111	121	115	151	13	1	1	14	13	13	#NULL!	1	1	#NULL!	#NULL!	#NULL!	21	0	0	1	1
1947	14062	14	2	3	1	1	5	1	6	1	1	1	1	1	1	99	99	1962	51	8	5	4	3	2	1	3	101	111	111	181	181	181	3	1	2	14	14	14	3	1	2	#NULL!	#NULL!	#NULL!	17	4	0.190476	2	1
2017	14132	14	2	3	1	1	5	1	6	1	2	1	1	3	3	99	99	1970	43	6	4	1	2	1	1	2	101	111	111	181	181	181	2	2	2	14	14	14	2	2	2	#NULL!	#NULL!	#NULL!	13	1	0.0714286	1	1
2021	14136	14	2	3	1	1	5	1	6	1	2	1	1	1	1	8	12	1971	42	6	4	4	3	2	2	31	131	111	111	181	181	181	2	1	1	14	14	14	2	1	1	#NULL!	#NULL!	#NULL!	14	7	0.333333	4	2
2032	14147	14	2	3	1	1	5	1	6	1	2	1	1	1	1	3	7	1989	24	2	2	2	2	1	1	2	101	111	111	181	181	181	2	2	2	14	14	14	2	2	2	#NULL!	#NULL!	#NULL!	4	10	0.714286	8	4
2063	15001	15	3	2	2	2	5	1	5	1	1	1	1	1	1	99	99	1986	27	3	2	4	2	1	1	2	101	181	111	181	181	181	2	14	1	14	14	14	2	#NULL!	1	#NULL!	#NULL!	#NULL!	2	14	0.875	9	5
161	3004	3	1	1	3	3	1	2	1	1	2	1	1	1	1	21	2	1984	29	3	2	2	2	1	1	2	141	111	111	151	151	151	3	3	1	1	14	14	3	3	1	1	#NULL!	#NULL!	7	14	0.666667	7	4
79	2061	2	3	2	2	2	1	2	1	1	2	2	1	2	1	19	1	1994	19	1	1	2	2	1	1	2	121	101	101	121	115	151	3	3	13	9	14	14	3	3	#NULL!	9	#NULL!	#NULL!	2	12	0.857143	9	5
90	2072	2	3	2	2	2	1	2	1	1	2	2	1	2	1	8	9	1995	18	1	1	2	2	1	1	2	101	101	111	115	151	121	3	3	13	13	13	13	3	3	#NULL!	#NULL!	#NULL!	#NULL!	1	13	0.928571	10	5
112	2094	2	3	2	2	2	1	2	1	1	2	2	1	2	1	18	1	1960	53	8	5	2	2	1	1	2	101	101	101	141	115	151	3	3	4	4	4	4	3	3	4	4	4	4	15	15	0.5	5	3
180	3023	3	1	1	3	3	1	2	1	1	2	1	1	1	1	12	8	1994	19	1	1	2	2	1	1	2	141	111	111	151	151	151	3	3	2	9	13	13	3	3	2	9	#NULL!	#NULL!	14	7	0.333333	4	2
205	3048	3	1	1	3	3	1	2	1	1	1	1	1	1	1	99	99	1958	55	9	5	4	3	2	1	3	131	101	101	151	151	151	1	1	1	1	1	1	1	1	1	1	1	1	13	12	0.48	5	3
206	3049	3	1	1	3	3	1	2	1	1	1	1	1	1	1	99	99	1958	55	9	5	4	3	2	1	3	121	101	101	151	151	151	1	2	1	1	1	1	1	2	1	1	1	1	14	10	0.416667	5	3
226	3069	3	1	1	3	3	1	2	1	1	2	1	1	1	1	1	2	1964	49	7	4	4	3	2	1	3	131	101	101	151	115	188	1	2	1	1	9	13	1	2	1	1	9	#NULL!	15	4	0.210526	3	2
280	4002	4	3	2	2	2	2	2	2	1	2	1	1	1	1	99	99	1958	55	9	5	4	3	2	1	3	141	111	111	181	181	181	5	13	13	14	14	14	5	#NULL!	#NULL!	#NULL!	#NULL!	#NULL!	7	14	0.666667	7	4
355	4077	4	3	2	2	2	2	2	2	1	1	3	3	3	3	23	5	1991	22	2	2	2	3	2	1	3	101	111	188	188	121	188	3	2	3	2	4	4	3	2	3	2	4	4	20	1	0.047619	1	1
388	4110	4	3	2	2	2	2	2	2	1	2	1	1	2	1	99	99	1977	36	5	3	2	4	3	2	41	101	101	111	181	181	181	3	1	1	14	14	14	3	1	1	#NULL!	#NULL!	#NULL!	3	25	0.892857	9	5
395	4117	4	3	2	2	2	2	2	2	1	2	1	1	1	1	99	99	1984	29	3	2	2	3	2	1	3	121	101	101	181	181	181	2	1	1	14	14	14	2	1	1	#NULL!	#NULL!	#NULL!	7	14	0.666667	7	4
398	4120	4	3	2	2	2	2	2	2	1	2	1	1	1	1	99	99	1989	24	2	2	2	3	2	1	3	121	101	101	181	181	181	2	1	1	14	14	14	2	1	1	#NULL!	#NULL!	#NULL!	7	14	0.666667	7	4
410	4132	4	3	2	2	2	2	2	2	1	1	1	1	1	1	99	99	1994	19	1	1	4	3	2	1	3	121	101	111	181	181	181	2	1	1	14	14	14	2	1	1	#NULL!	#NULL!	#NULL!	6	15	0.714286	8	4
422	4144	4	3	2	2	2	2	2	2	1	2	1	1	1	1	99	99	1972	41	6	4	4	3	2	1	3	141	188	111	181	181	181	6	9	1	14	14	14	6	9	1	#NULL!	#NULL!	#NULL!	21	0	0	1	1
423	4145	4	3	2	2	2	2	2	2	1	2	3	3	3	3	18	2	1981	32	4	3	2	1	1	2	11	105	111	111	121	115	115	4	9	6	13	6	2	4	9	6	#NULL!	6	2	14	2	0.125	2	1
457	5008	5	1	1	3	3	2	2	2	1	1	1	1	1	1	1	4	1982	31	4	3	3	3	2	1	3	131	111	111	181	181	181	13	1	1	14	14	14	#NULL!	1	1	#NULL!	#NULL!	#NULL!	14	7	0.333333	4	2
532	5083	5	1	1	3	3	2	2	2	1	1	1	1	1	1	28	2	1985	28	3	2	4	3	2	2	31	131	111	111	181	151	135	2	1	1	1	1	1	2	1	1	1	1	1	5	16	0.761905	8	4
539	5090	5	1	1	3	3	2	2	2	1	2	1	1	1	1	18	8	1957	56	9	5	4	3	2	1	3	131	101	101	181	181	181	2	1	1	14	14	14	2	1	1	#NULL!	#NULL!	#NULL!	7	7	0.5	5	3
542	5093	5	1	1	3	3	2	2	2	1	2	1	1	1	1	11	3	1989	24	2	2	3	2	1	1	2	105	101	101	181	181	181	2	1	6	14	14	14	2	1	6	#NULL!	#NULL!	#NULL!	15	2	0.117647	2	1
544	5095	5	1	1	3	3	2	2	2	1	1	1	1	1	1	2	6	1997	16	1	1	3	3	2	1	3	105	101	101	181	181	181	5	9	11	14	14	14	5	9	11	#NULL!	#NULL!	#NULL!	15	0	0	1	1
568	5119	5	1	1	3	3	2	2	2	1	2	1	1	3	3	2	11	1984	28	3	2	4	3	2	1	3	141	101	111	181	181	181	5	13	13	14	14	14	5	#NULL!	#NULL!	#NULL!	#NULL!	#NULL!	2	19	0.904762	10	5
569	5120	5	1	1	3	3	2	2	2	1	2	1	1	1	1	12	12	1987	25	3	2	4	2	1	2	21	131	111	111	181	115	151	5	2	13	13	3	3	5	2	#NULL!	#NULL!	3	3	12	10	0.454545	5	3
582	5133	5	1	1	3	3	2	2	2	1	2	2	1	3	3	15	5	1953	60	10	6	4	4	3	2	41	141	111	111	141	181	181	2	1	1	3	14	14	2	1	1	3	#NULL!	#NULL!	25	0	0	1	1
594	5145	5	1	1	3	3	2	2	2	1	2	1	1	1	1	5	12	1989	24	2	2	4	3	2	1	3	131	101	101	181	181	181	5	1	1	14	14	14	5	1	1	#NULL!	#NULL!	#NULL!	14	7	0.333333	4	2
598	5149	5	1	1	3	3	2	2	2	1	1	1	1	1	1	2	11	1983	30	4	3	4	3	2	2	31	121	111	111	181	151	181	2	1	1	14	2	14	2	1	1	#NULL!	2	#NULL!	12	8	0.4	4	2
605	5156	5	1	1	3	3	2	2	2	1	2	1	1	3	3	11	2	1966	47	7	4	2	3	2	1	3	101	101	101	181	181	181	3	1	1	14	14	14	3	1	1	#NULL!	#NULL!	#NULL!	15	6	0.285714	3	2
615	5166	5	1	1	3	3	2	2	2	1	2	1	1	3	3	8	2	1982	31	4	3	2	3	2	1	3	101	101	181	181	181	188	1	1	1	14	14	1	1	1	1	#NULL!	#NULL!	1	15	4	0.210526	3	2
658	6023	6	1	1	3	3	2	2	2	1	2	1	1	1	1	25	10	1982	31	4	3	2	4	3	2	41	101	101	188	121	115	115	2	1	1	3	9	3	2	1	1	3	9	3	7	14	0.666667	7	4
668	6033	6	1	1	3	3	2	2	2	1	2	1	1	1	1	8	2	1987	26	3	2	2	3	2	2	31	131	111	101	188	188	115	5	11	1	13	4	3	5	11	1	#NULL!	4	3	6	10	0.625	7	4
737	6102	6	1	1	3	3	2	2	2	1	2	1	1	1	1	7	3	1990	23	2	2	4	4	3	1	4	131	111	111	115	181	181	2	1	1	3	14	14	2	1	1	3	#NULL!	#NULL!	20	8	0.285714	3	2
749	6114	6	1	1	3	3	2	2	2	1	2	1	1	2	1	29	11	1986	27	3	2	4	3	2	2	31	101	101	101	115	181	181	1	1	1	1	14	14	1	1	1	1	#NULL!	#NULL!	7	7	0.5	5	3
796	6161	6	1	1	3	3	2	2	2	1	2	1	1	3	3	14	11	1974	39	5	3	4	3	2	2	31	131	101	111	188	188	181	2	1	1	1	1	3	2	1	1	1	1	3	21	2	0.0869565	1	1
888	6253	6	1	1	3	3	2	2	2	1	2	1	1	1	1	3	9	1968	45	7	4	2	2	1	2	21	101	111	181	181	181	181	3	1	1	1	1	3	3	1	1	1	1	3	7	5	0.416667	5	3
889	6254	6	1	1	3	3	2	2	2	1	2	2	1	2	1	14	8	1975	38	5	3	2	2	1	2	21	101	111	111	151	181	181	4	1	9	6	14	14	4	1	9	6	#NULL!	#NULL!	7	10	0.588235	6	3
892	6257	6	1	1	3	3	2	2	2	1	2	1	1	1	1	3	4	1976	37	5	3	2	3	2	2	31	121	111	188	181	181	135	6	9	1	6	6	2	6	9	1	6	6	2	16	5	0.238095	3	2
969	6334	6	1	1	3	3	2	2	2	1	1	1	1	1	1	5	5	1996	17	1	1	2	3	2	3	31	141	101	111	188	115	135	6	9	6	1	1	4	6	9	6	1	1	4	3	18	0.857143	9	5
986	6360	6	1	1	3	3	2	2	2	1	2	3	3	3	3	15	9	1986	27	3	2	2	3	2	2	31	121	101	111	151	121	115	6	1	1	6	13	2	6	1	1	6	#NULL!	2	7	14	0.666667	7	4
1076	8001	8	3	2	2	2	3	1	3	1	1	1	1	1	1	15	4	1971	42	6	4	2	3	2	1	3	101	188	101	181	181	181	2	13	1	14	14	14	2	#NULL!	1	#NULL!	#NULL!	#NULL!	16	5	0.238095	3	2
1149	9011	9	3	2	2	3	3	1	3	1	2	1	1	2	1	99	1	1967	46	7	4	4	3	2	1	3	141	111	101	181	181	181	1	1	1	14	14	14	1	1	1	#NULL!	#NULL!	#NULL!	19	2	0.0952381	1	1
1340	9202	9	3	2	2	3	3	1	3	1	1	1	1	1	1	99	99	1953	60	10	6	2	3	2	1	3	105	111	111	181	181	181	3	1	9	14	14	14	3	1	9	#NULL!	#NULL!	#NULL!	15	6	0.285714	3	2
1363	9225	9	3	2	2	3	3	1	3	1	1	1	1	1	1	99	99	1980	33	4	3	4	3	2	1	3	105	111	111	181	181	181	1	9	1	14	14	14	1	9	1	#NULL!	#NULL!	#NULL!	10	10	0.5	5	3
1426	10040	10	3	2	2	2	4	2	4	1	2	1	1	1	1	1	2	1978	35	5	3	2	3	2	2	31	121	111	111	181	181	135	5	1	1	14	14	11	5	1	1	#NULL!	#NULL!	11	21	0	0	1	1
1429	10043	10	3	2	2	2	4	2	4	1	2	1	1	1	1	27	3	1981	32	4	3	2	3	2	2	31	131	111	111	181	181	151	2	13	1	14	14	2	2	#NULL!	1	#NULL!	#NULL!	2	7	14	0.666667	7	4
1453	10067	10	3	2	2	2	4	2	4	1	1	3	3	3	3	9	9	1966	47	7	4	4	3	2	2	31	131	101	101	181	181	151	4	1	1	14	14	2	4	1	1	#NULL!	#NULL!	2	7	14	0.666667	7	4
1458	10072	10	3	2	2	2	4	2	4	1	1	1	1	1	1	5	1	1976	37	5	3	4	4	3	2	41	105	111	111	151	181	115	2	13	1	13	14	3	2	#NULL!	1	#NULL!	#NULL!	3	7	21	0.75	8	4
1491	10105	10	3	2	2	2	4	2	4	1	1	3	3	3	3	99	7	1970	43	6	4	2	3	2	1	3	131	111	111	181	181	181	4	14	3	14	14	14	4	#NULL!	3	#NULL!	#NULL!	#NULL!	14	7	0.333333	4	2
1525	11031	11	3	2	2	2	4	2	4	1	2	3	3	3	3	1	5	1998	15	1	1	2	3	2	1	3	121	111	111	181	181	181	5	1	3	14	14	14	5	1	3	#NULL!	#NULL!	#NULL!	14	7	0.333333	4	2
1537	11043	11	3	2	2	2	4	2	4	1	2	3	3	3	3	6	8	1988	25	3	2	2	3	2	2	31	121	111	111	181	181	151	4	1	3	14	14	3	4	1	3	#NULL!	#NULL!	3	14	7	0.333333	4	2
1548	11054	11	3	2	2	2	4	2	4	1	2	3	3	3	3	99	3	1983	30	4	3	2	3	2	4	31	105	111	111	181	181	135	3	11	1	14	14	11	3	11	1	#NULL!	#NULL!	11	14	7	0.333333	4	2
1552	11058	11	3	2	2	2	4	2	4	1	2	1	1	1	1	9	12	1986	27	3	2	2	3	2	1	3	121	188	111	181	181	181	4	9	3	14	14	14	4	9	3	#NULL!	#NULL!	#NULL!	14	7	0.333333	4	2
1564	11070	11	3	2	2	2	4	2	4	1	1	1	1	1	1	17	4	1980	33	4	3	2	3	2	1	3	131	111	111	181	181	181	3	1	3	14	14	14	3	1	3	#NULL!	#NULL!	#NULL!	14	7	0.333333	4	2
1589	12020	12	3	2	2	2	4	2	4	1	1	1	1	1	1	4	10	1989	24	2	2	2	3	2	2	31	101	111	111	181	115	181	3	11	3	14	6	14	3	11	3	#NULL!	6	#NULL!	14	7	0.333333	4	2
1787	13112	13	2	3	1	1	5	1	5	1	1	2	1	2	1	26	9	1984	29	3	2	1	4	3	2	41	101	188	111	181	181	181	5	1	1	1	13	13	5	1	1	1	#NULL!	#NULL!	20	8	0.285714	3	2
1790	13115	13	2	3	1	1	5	1	5	1	1	2	1	2	1	26	8	1984	29	3	2	1	3	2	2	31	101	188	111	181	121	181	5	1	1	1	13	9	5	1	1	1	#NULL!	9	12	9	0.428571	5	3
1824	13149	13	2	3	1	1	5	1	5	1	1	2	1	2	1	23	3	1971	42	6	4	1	3	2	1	3	101	188	111	121	181	181	2	3	1	1	6	6	2	3	1	1	6	6	12	9	0.428571	5	3
1865	13190	13	2	3	1	1	5	1	5	1	2	1	1	2	1	16	11	1968	45	7	4	1	2	1	2	21	131	111	111	188	121	115	2	1	1	2	2	2	2	1	1	2	2	2	21	0	0	1	1
2030	14145	14	2	3	1	1	5	1	6	1	1	1	1	1	1	17	1	1989	24	2	2	1	3	2	1	3	101	111	111	181	181	181	2	1	1	14	14	14	2	1	1	#NULL!	#NULL!	#NULL!	15	6	0.285714	3	2
352	4074	4	3	2	2	2	2	2	2	1	1	3	3	3	3	31	1	1991	22	2	2	2	3	2	2	31	121	111	111	151	115	151	4	4	1	4	3	2	4	4	1	4	3	2	14	0	0	1	1
977	6351	6	1	1	3	3	2	2	2	1	1	1	1	1	1	25	10	1995	18	1	1	2	2	1	2	21	101	111	111	181	181	151	1	4	3	1	1	4	1	4	3	1	1	4	15	6	0.285714	3	2
1701	13026	13	2	3	1	1	5	1	5	1	2	1	1	1	1	27	6	1957	56	9	5	2	2	1	2	21	121	111	111	121	115	115	13	1	1	14	3	6	#NULL!	1	1	#NULL!	3	6	14	0	0	1	1
1784	13109	13	2	3	1	1	5	1	5	1	1	1	1	1	1	3	12	1973	40	6	4	2	3	2	1	3	101	188	111	181	181	181	2	1	1	13	13	3	2	1	1	#NULL!	#NULL!	3	21	0	0	1	1
1820	13145	13	2	3	1	1	5	1	5	1	1	1	1	1	1	2	12	1974	39	5	3	2	3	2	1	3	101	188	111	181	181	181	2	1	1	3	4	4	2	1	1	3	4	4	15	6	0.285714	3	2
1871	13196	13	2	3	1	1	5	1	5	1	2	1	1	2	1	27	1	1958	55	9	5	2	2	1	2	21	121	111	111	121	115	115	13	1	1	14	3	6	#NULL!	1	1	#NULL!	3	6	14	0	0	1	1
1604	12035	12	3	2	2	2	4	2	4	1	2	3	3	3	3	20	9	1988	25	3	2	2	2	1	2	21	101	111	181	181	181	151	3	13	14	14	14	3	3	#NULL!	#NULL!	#NULL!	#NULL!	3	14	0	0	1	1
80	2062	2	3	2	2	2	1	2	1	1	1	2	1	2	1	16	12	1973	40	6	4	2	3	2	3	31	105	111	188	188	121	151	3	4	9	13	13	13	3	4	9	#NULL!	#NULL!	#NULL!	30	16	0.347826	4	2
114	2096	2	3	2	2	2	1	2	1	1	2	2	1	2	1	2	4	1958	55	9	5	2	3	2	1	3	105	101	101	115	115	151	4	4	3	4	3	3	4	4	3	4	3	3	20	7	0.259259	3	2
140	2122	2	3	2	2	2	1	2	1	1	1	3	3	3	3	15	5	1979	34	4	3	2	3	2	1	3	101	188	188	188	121	151	3	3	4	3	4	4	3	3	4	3	4	4	17	25	0.595238	6	3
165	3008	3	1	1	3	3	1	2	1	1	2	1	1	1	1	23	8	1991	22	2	2	2	2	1	1	2	101	111	111	141	151	151	3	2	3	3	14	14	3	2	3	3	#NULL!	#NULL!	6	12	0.666667	7	4
297	4019	4	3	2	2	2	2	2	2	1	1	1	1	1	1	99	99	1973	40	6	4	2	3	2	1	3	131	101	188	181	181	181	2	1	3	14	14	14	2	1	3	#NULL!	#NULL!	#NULL!	7	14	0.666667	7	4
337	4059	4	3	2	2	2	2	2	2	1	1	1	1	1	1	16	10	1994	19	1	1	2	2	1	2	21	141	101	188	188	121	151	4	1	3	2	2	4	4	1	3	2	2	4	14	0	0	1	1
341	4063	4	3	2	2	2	2	2	2	1	2	3	3	3	3	13	5	1968	45	7	4	2	2	1	1	2	121	111	111	121	115	115	4	2	3	1	4	4	4	2	3	1	4	4	14	0	0	1	1
351	4073	4	3	2	2	2	2	2	2	1	1	3	3	3	3	8	3	1972	41	6	4	2	2	1	1	2	105	111	111	151	115	115	3	2	4	2	2	3	3	2	4	2	2	3	20	2	0.0909091	1	1
356	4078	4	3	2	2	2	2	2	2	1	1	3	3	3	3	99	99	1997	16	1	1	2	2	1	1	2	105	111	188	188	121	115	4	1	9	1	3	4	4	1	9	1	3	4	10	2	0.166667	2	1
378	4100	4	3	2	2	2	2	2	2	1	2	1	1	1	1	99	99	1949	64	10	6	4	4	3	2	41	101	111	111	188	115	151	2	1	1	1	1	6	2	1	1	1	1	6	30	2	0.0625	1	1
386	4108	4	3	2	2	2	2	2	2	1	2	1	1	2	1	16	2	1961	52	8	5	4	3	2	1	3	101	111	111	181	181	181	2	1	1	14	14	14	2	1	1	#NULL!	#NULL!	#NULL!	14	7	0.333333	4	2
387	4109	4	3	2	2	2	2	2	2	1	1	1	1	1	1	99	99	1989	24	2	2	4	3	2	1	3	121	101	111	181	181	181	2	3	1	14	14	14	2	3	1	#NULL!	#NULL!	#NULL!	5	16	0.761905	8	4
389	4111	4	3	2	2	2	2	2	2	1	2	1	1	1	1	99	99	1992	21	2	2	2	3	2	1	3	121	101	101	181	181	181	2	1	1	14	14	14	2	1	1	#NULL!	#NULL!	#NULL!	7	14	0.666667	7	4
412	4134	4	3	2	2	2	2	2	2	1	2	1	1	2	1	7	12	1958	55	9	5	4	3	2	1	3	121	101	101	181	181	181	2	1	1	14	14	14	2	1	1	#NULL!	#NULL!	#NULL!	9	12	0.571429	6	3
414	4136	4	3	2	2	2	2	2	2	1	1	1	1	2	1	7	11	1963	50	8	5	4	3	2	1	3	121	101	111	181	181	181	2	1	1	14	14	14	2	1	1	#NULL!	#NULL!	#NULL!	10	11	0.52381	6	3
541	5092	5	1	1	3	3	2	2	2	1	2	1	1	2	1	15	2	1990	23	2	2	2	3	2	1	3	105	111	188	188	115	181	2	1	9	6	6	14	2	1	9	6	6	#NULL!	13	3	0.1875	2	1
641	6006	6	1	1	3	3	2	2	2	1	1	2	1	2	1	28	3	1991	22	2	2	3	3	2	2	31	131	111	181	181	181	181	2	1	1	6	1	14	2	1	1	6	1	#NULL!	13	3	0.1875	2	1
646	6011	6	1	1	3	3	2	2	2	1	2	1	1	2	1	11	5	1992	21	2	2	2	3	2	2	31	105	188	111	181	181	151	1	1	1	3	2	3	1	1	1	3	2	3	30	1	0.0322581	1	1
647	6012	6	1	1	3	3	2	2	2	1	2	1	1	1	1	13	6	1992	21	2	2	2	1	1	3	11	131	101	111	188	188	115	5	9	13	1	6	3	5	9	#NULL!	1	6	3	7	6	0.461538	5	3
648	6013	6	1	1	3	3	2	2	2	1	1	1	1	2	1	6	2	1984	29	3	2	2	2	1	2	21	141	111	111	188	115	151	2	1	1	2	9	2	2	1	1	2	9	2	6	7	0.538462	6	3
660	6025	6	1	1	3	3	2	2	2	1	2	1	1	3	3	19	10	1949	64	10	6	2	3	2	2	31	101	101	111	188	121	115	2	1	2	1	9	2	2	1	2	1	9	2	21	3	0.125	2	1
745	6110	6	1	1	3	3	2	2	2	1	2	1	1	1	1	29	4	1977	36	5	3	4	3	2	2	31	121	101	111	115	188	131	13	1	1	4	2	2	#NULL!	1	1	4	2	2	19	5	0.208333	3	2
783	6148	6	1	1	3	3	2	2	2	1	2	2	1	3	3	10	10	1967	46	7	4	2	2	1	2	21	131	101	111	188	115	188	2	9	13	6	3	4	2	9	#NULL!	6	3	4	10	0	0	1	1
856	6221	6	1	1	3	3	2	2	2	1	1	1	1	1	1	6	9	1957	56	9	5	2	3	2	1	3	101	111	111	181	181	181	4	1	1	14	14	14	4	1	1	#NULL!	#NULL!	#NULL!	19	2	0.0952381	1	1
905	6270	6	1	1	3	3	2	2	2	1	1	1	1	1	1	17	9	1988	25	3	2	2	3	2	2	31	105	111	101	181	115	181	2	9	1	6	6	3	2	9	1	6	6	3	14	7	0.333333	4	2
922	6287	6	1	1	3	3	2	2	2	1	2	1	1	1	1	11	6	1963	50	8	5	2	3	2	2	31	101	111	101	181	181	151	2	1	1	1	6	3	2	1	1	1	6	3	21	0	0	1	1
973	6338	6	1	1	3	3	2	2	2	1	1	3	3	3	3	14	6	1993	20	2	2	2	2	1	2	21	121	111	101	115	188	115	4	13	6	1	1	3	4	#NULL!	6	1	1	3	9	8	0.470588	5	3
995	6369	6	1	1	3	3	2	2	2	1	2	2	1	3	3	1	7	1991	22	2	2	2	2	1	2	21	121	101	188	151	121	115	6	1	1	4	9	4	6	1	1	4	9	4	14	2	0.125	2	1
997	7001	7	3	2	2	2	3	1	3	1	2	3	3	3	3	4	11	1994	19	1	1	2	2	1	2	21	101	181	111	181	115	181	3	14	1	14	3	14	3	#NULL!	1	#NULL!	3	#NULL!	14	8	0.363636	4	2
1079	8004	8	3	2	2	2	3	1	3	1	2	1	1	1	1	23	7	1996	17	1	1	2	3	2	2	31	121	101	111	181	115	181	5	9	11	14	13	14	5	9	11	#NULL!	#NULL!	#NULL!	17	4	0.190476	2	1
1089	8014	8	3	2	2	2	3	1	3	1	1	1	1	1	1	29	5	1987	26	3	2	2	3	2	2	31	131	101	101	181	188	181	3	1	11	14	2	14	3	1	11	#NULL!	2	#NULL!	15	6	0.285714	3	2
1102	8027	8	3	2	2	2	3	1	3	1	1	1	1	1	1	27	4	1988	25	3	2	2	4	3	2	41	101	101	101	188	188	181	2	1	1	13	3	14	2	1	1	#NULL!	3	#NULL!	23	5	0.178571	2	1
1103	8028	8	3	2	2	2	3	1	3	1	1	1	1	1	1	10	9	1953	60	10	6	3	3	2	1	3	101	101	101	181	181	181	3	3	1	14	14	14	3	3	1	#NULL!	#NULL!	#NULL!	21	0	0	1	1
1124	8049	8	3	2	2	2	3	1	3	1	2	3	3	3	3	2	9	1994	19	1	1	2	3	2	1	3	101	111	188	181	181	181	3	1	13	14	14	14	3	1	#NULL!	#NULL!	#NULL!	#NULL!	11	10	0.47619	5	3
1125	8050	8	3	2	2	2	3	1	3	1	2	3	3	3	3	10	4	1980	33	4	3	2	3	2	1	3	101	111	111	181	181	181	14	1	1	14	14	14	#NULL!	1	1	#NULL!	#NULL!	#NULL!	19	2	0.0952381	1	1
1155	9017	9	3	2	2	3	3	1	3	1	1	1	1	2	1	99	6	1993	20	2	2	2	2	1	2	21	101	181	111	181	181	115	3	14	2	14	14	11	3	#NULL!	2	#NULL!	#NULL!	11	14	0	0	1	1
1166	9028	9	3	2	2	3	3	1	3	1	1	1	1	1	1	21	2	1994	19	1	1	2	3	2	1	3	101	111	188	181	181	181	5	13	3	14	14	14	5	#NULL!	3	#NULL!	#NULL!	#NULL!	21	0	0	1	1
1180	9042	9	3	2	2	3	3	1	3	1	1	3	3	3	3	27	8	1957	56	9	5	2	3	2	1	3	141	111	188	181	181	181	2	3	1	14	14	14	2	3	1	#NULL!	#NULL!	#NULL!	18	3	0.142857	2	1
1185	9047	9	3	2	2	3	3	1	3	1	2	3	3	3	3	16	1	1993	20	2	2	2	3	2	2	31	131	101	188	181	181	115	2	13	13	14	14	14	2	#NULL!	#NULL!	#NULL!	#NULL!	#NULL!	3	18	0.857143	9	5
1206	9068	9	3	2	2	3	3	1	3	1	2	1	1	2	1	99	4	1971	42	6	4	2	3	2	1	3	101	111	111	181	181	181	2	1	1	14	14	14	2	1	1	#NULL!	#NULL!	#NULL!	15	6	0.285714	3	2
1218	9080	9	3	2	2	3	3	1	3	1	1	1	1	1	1	29	1	1990	23	2	2	2	3	2	1	3	101	111	111	181	181	181	4	1	11	14	14	14	4	1	11	#NULL!	#NULL!	#NULL!	7	14	0.666667	7	4
1232	9094	9	3	2	2	3	3	1	3	1	2	1	1	3	3	11	11	1987	26	3	2	2	3	2	2	31	105	111	111	181	115	115	5	1	1	14	3	1	5	1	1	#NULL!	3	1	19	2	0.0952381	1	1
1259	9121	9	3	2	2	3	3	1	3	1	1	1	1	2	1	99	10	1984	29	3	2	4	3	2	2	31	105	111	111	181	181	115	2	13	1	14	14	3	2	#NULL!	1	#NULL!	#NULL!	3	9	12	0.571429	6	3
1267	9129	9	3	2	2	3	3	1	3	1	2	3	3	3	3	20	10	1978	35	5	3	2	3	2	1	3	101	101	101	181	181	181	3	13	13	14	14	14	3	#NULL!	#NULL!	#NULL!	#NULL!	#NULL!	13	7	0.35	4	2
1294	9156	9	3	2	2	3	3	1	3	1	1	3	3	3	3	99	99	1957	56	9	5	4	3	2	2	31	105	101	101	181	181	188	3	3	4	14	14	9	3	3	4	#NULL!	#NULL!	9	3	18	0.857143	9	5
1295	9157	9	3	2	2	3	3	1	3	1	1	3	3	3	3	14	7	1962	51	8	5	2	4	3	2	4	101	111	111	181	181	135	3	3	1	1	14	3	3	3	1	1	#NULL!	3	16	12	0.428571	5	3
1298	9160	9	3	2	2	3	3	1	3	1	1	1	1	1	1	99	99	1997	16	1	1	2	3	2	2	31	105	101	111	121	121	151	2	1	1	2	13	2	2	1	1	2	#NULL!	2	16	4	0.2	2	1
1311	9173	9	3	2	2	3	3	1	3	1	2	1	1	1	1	99	99	1987	26	3	2	2	3	2	1	3	101	111	111	181	181	181	3	9	9	14	14	14	3	9	9	#NULL!	#NULL!	#NULL!	12	9	0.428571	5	3
1312	9174	9	3	2	2	3	3	1	3	1	2	1	1	1	1	99	99	1979	34	4	3	2	3	2	1	3	101	111	111	181	181	181	1	3	3	14	14	14	1	3	3	#NULL!	#NULL!	#NULL!	15	6	0.285714	3	2
1329	9191	9	3	2	2	3	3	1	3	1	1	1	1	1	1	99	99	1989	24	2	2	4	3	2	1	3	101	111	111	181	181	181	3	1	1	14	14	14	3	1	1	#NULL!	#NULL!	#NULL!	12	9	0.428571	5	3
1341	9203	9	3	2	2	3	3	1	3	1	1	1	1	1	1	99	99	1963	50	8	5	2	3	2	1	3	105	111	111	181	181	181	3	3	3	14	14	14	3	3	3	#NULL!	#NULL!	#NULL!	15	6	0.285714	3	2
1342	9204	9	3	2	2	3	3	1	3	1	2	1	1	1	1	7	7	1992	21	2	2	2	2	1	2	21	105	101	181	181	115	151	3	13	14	14	13	3	3	#NULL!	#NULL!	#NULL!	#NULL!	3	4	10	0.714286	8	4
1345	9207	9	3	2	2	3	3	1	3	1	2	1	1	1	1	99	99	1989	24	2	2	2	3	2	1	3	105	111	111	181	181	181	3	3	9	14	14	14	3	3	9	#NULL!	#NULL!	#NULL!	11	10	0.47619	5	3
1355	9217	9	3	2	2	3	3	1	3	1	2	1	1	1	1	99	99	1960	53	8	5	2	3	2	1	3	101	111	111	181	181	181	3	3	3	14	14	14	3	3	3	#NULL!	#NULL!	#NULL!	21	0	0	1	1
1364	9226	9	3	2	2	3	3	1	3	1	1	1	1	1	1	99	99	1954	59	9	5	4	3	2	1	3	105	111	111	181	181	181	9	9	9	14	14	14	9	9	9	#NULL!	#NULL!	#NULL!	20	1	0.047619	1	1
1391	10005	10	3	2	2	2	4	2	4	1	1	3	3	3	3	11	10	1994	19	1	1	2	3	2	2	31	105	111	111	181	181	135	2	9	11	14	14	3	2	9	11	#NULL!	#NULL!	3	7	14	0.666667	7	4
1395	10009	10	3	2	2	2	4	2	4	1	2	3	3	3	3	15	11	1984	29	3	2	4	3	2	2	31	101	188	188	181	181	151	5	11	9	14	14	3	5	11	9	#NULL!	#NULL!	3	7	14	0.666667	7	4
1413	10027	10	3	2	2	2	4	2	4	1	2	3	3	3	3	19	7	1992	21	2	2	2	3	2	2	31	105	111	111	181	181	115	2	9	3	14	14	3	2	9	3	#NULL!	#NULL!	3	14	7	0.333333	4	2
1424	10038	10	3	2	2	2	4	2	4	1	1	1	1	2	1	8	2	1987	26	3	2	2	3	2	2	31	101	111	111	188	181	151	5	9	3	14	14	2	5	9	3	#NULL!	#NULL!	2	7	14	0.666667	7	4
1443	10057	10	3	2	2	2	4	2	4	1	1	1	1	1	1	17	4	1987	26	3	2	2	3	2	2	31	101	111	111	181	181	135	3	3	1	14	14	9	3	3	1	#NULL!	#NULL!	9	7	14	0.666667	7	4
1449	10063	10	3	2	2	2	4	2	4	1	2	1	1	1	1	20	9	1969	44	6	4	4	3	2	2	31	101	111	111	181	181	131	5	13	1	14	14	9	5	#NULL!	1	#NULL!	#NULL!	9	19	2	0.0952381	1	1
1532	11038	11	3	2	2	2	4	2	4	1	1	3	3	3	3	27	1	1949	64	10	6	2	3	2	1	3	105	111	111	181	181	181	2	1	1	14	14	14	2	1	1	#NULL!	#NULL!	#NULL!	14	7	0.333333	4	2
1603	12034	12	3	2	2	2	4	2	4	1	2	3	3	3	3	99	99	1994	19	1	1	2	3	2	1	3	105	111	111	181	181	181	2	11	1	14	14	14	2	11	1	#NULL!	#NULL!	#NULL!	14	7	0.333333	4	2
1647	12078	12	3	2	2	2	4	2	4	1	2	3	3	3	3	13	6	1993	20	2	2	2	3	2	2	31	105	111	111	181	181	135	3	1	3	14	14	6	3	1	3	#NULL!	#NULL!	6	14	7	0.333333	4	2
1745	13070	13	2	3	1	1	5	1	5	1	1	1	1	1	1	26	3	1996	17	1	1	2	2	1	2	21	121	101	111	115	115	121	2	1	1	3	2	2	2	1	1	3	2	2	21	0	0	1	1
1894	14009	14	2	3	1	1	5	1	6	1	2	1	1	1	1	17	2	1993	20	2	2	2	3	2	1	3	121	111	111	181	181	181	3	1	1	14	14	14	3	1	1	#NULL!	#NULL!	#NULL!	21	6	0.222222	3	2
2016	14131	14	2	3	1	1	5	1	6	1	1	1	1	1	1	29	6	1994	19	1	1	1	2	1	2	21	131	181	111	181	181	181	5	14	1	14	14	14	5	#NULL!	1	#NULL!	#NULL!	#NULL!	12	2	0.142857	2	1
227	3070	3	1	1	3	3	1	2	1	1	1	1	1	1	1	1	1	1970	43	6	4	4	3	2	1	3	131	101	101	151	151	151	2	1	1	1	2	1	2	1	1	1	2	1	11	4	0.266667	3	2
448	4170	4	3	2	2	2	2	2	2	1	2	1	1	2	1	6	11	1959	54	8	5	3	3	2	1	3	141	111	188	181	181	181	2	9	1	14	14	14	2	9	1	#NULL!	#NULL!	#NULL!	18	3	0.142857	2	1
1135	8060	8	3	2	2	2	3	1	3	1	2	1	1	1	1	25	5	1960	53	8	5	4	3	2	1	3	121	111	111	141	115	181	2	1	13	2	2	13	2	1	#NULL!	2	2	#NULL!	20	1	0.047619	1	1
1143	9005	9	3	2	2	3	3	1	3	1	1	1	1	2	1	1	2	1992	21	2	2	2	3	2	2	31	105	101	101	181	115	115	5	3	6	14	13	2	5	3	6	#NULL!	#NULL!	2	15	6	0.285714	3	2
1241	9103	9	3	2	2	3	3	1	3	1	1	1	1	1	1	99	4	1993	20	2	2	4	3	2	2	31	131	111	111	181	115	181	5	1	1	14	13	14	5	1	1	#NULL!	#NULL!	#NULL!	13	8	0.380952	4	2
1303	9165	9	3	2	2	3	3	1	3	1	1	1	1	3	3	2	3	1968	45	7	4	3	3	2	2	31	105	111	111	181	181	181	3	3	3	14	14	14	3	3	3	#NULL!	#NULL!	#NULL!	7	14	0.666667	7	4
1325	9187	9	3	2	2	3	3	1	3	1	1	1	1	1	1	99	99	1958	55	9	5	4	2	1	1	2	105	111	111	181	181	181	3	3	9	14	14	14	3	3	9	#NULL!	#NULL!	#NULL!	8	6	0.428571	5	3
1331	9193	9	3	2	2	3	3	1	3	1	1	1	1	1	1	99	99	1984	29	3	2	3	3	2	1	3	101	111	111	181	181	181	3	3	3	14	14	14	3	3	3	#NULL!	#NULL!	#NULL!	15	6	0.285714	3	2
1332	9194	9	3	2	2	3	3	1	3	1	2	1	1	1	1	17	9	1973	40	6	4	4	3	2	2	31	131	111	111	181	181	181	7	13	13	14	14	14	7	#NULL!	#NULL!	#NULL!	#NULL!	#NULL!	6	15	0.714286	8	4
34	2016	2	3	2	2	2	1	2	1	1	1	1	1	1	1	15	3	1992	21	2	2	2	3	2	1	3	105	111	111	141	151	151	2	1	1	1	3	1	2	1	1	1	3	1	15	7	0.318182	4	2
58	2040	2	3	2	2	2	1	2	1	1	1	1	1	1	1	22	7	1968	45	7	4	4	3	2	2	31	131	111	111	141	151	151	2	13	13	6	1	1	2	#NULL!	#NULL!	6	1	1	7	14	0.666667	7	4
69	2051	2	3	2	2	2	1	2	1	1	1	1	1	1	1	20	8	1969	44	6	4	4	3	2	1	3	121	111	111	151	151	151	2	2	13	6	6	2	2	2	#NULL!	6	6	2	12	9	0.428571	5	3
87	2069	2	3	2	2	2	1	2	1	1	2	2	1	2	1	5	3	1989	24	2	2	2	3	2	1	3	121	101	111	188	188	151	3	3	14	14	13	13	3	3	#NULL!	#NULL!	#NULL!	#NULL!	8	13	0.619048	7	4
91	2073	2	3	2	2	2	1	2	1	1	2	2	1	2	1	18	5	1995	18	1	1	2	1	1	1	1	101	101	188	121	188	151	3	3	11	13	13	13	3	3	11	#NULL!	#NULL!	#NULL!	12	5	0.294118	3	2
96	2078	2	3	2	2	2	1	2	1	1	2	1	1	3	3	20	4	1974	39	5	3	2	3	2	2	31	131	111	111	181	115	135	9	1	1	14	3	3	9	1	1	#NULL!	3	3	19	2	0.0952381	1	1
119	2101	2	3	2	2	2	1	2	1	1	2	2	1	2	1	15	7	1978	35	5	3	2	3	2	2	31	131	111	101	121	115	151	4	3	3	3	4	4	4	3	3	3	4	4	10	21	0.677419	7	4
201	3044	3	1	1	3	3	1	2	1	1	1	1	1	1	1	99	99	1983	30	4	3	4	3	2	1	3	121	101	101	151	151	151	1	2	1	1	1	1	1	2	1	1	1	1	13	10	0.434783	5	3
208	3051	3	1	1	3	3	1	2	1	1	1	1	1	1	1	99	99	1958	55	9	5	4	3	2	1	3	101	111	111	151	115	115	2	13	9	1	1	1	2	#NULL!	9	1	1	1	10	10	0.5	5	3
210	3053	3	1	1	3	3	1	2	1	1	2	1	1	1	1	99	99	1987	26	3	2	4	4	3	2	41	121	101	101	151	121	151	1	2	1	1	1	1	1	2	1	1	1	1	8	14	0.636364	7	4
212	3055	3	1	1	3	3	1	2	1	1	2	1	1	1	1	99	99	1963	50	8	5	4	3	2	1	3	121	101	101	151	121	151	1	2	1	1	2	3	1	2	1	1	2	3	17	2	0.105263	2	1
219	3062	3	1	1	3	3	1	2	1	1	2	1	1	1	1	99	99	1973	40	6	4	4	3	2	2	31	121	101	101	151	151	151	1	9	1	14	14	14	1	9	1	#NULL!	#NULL!	#NULL!	14	8	0.363636	4	2
231	3074	3	1	1	3	3	1	2	1	1	2	1	1	1	1	7	4	1963	50	8	5	2	2	1	1	2	121	188	188	121	115	151	4	11	13	13	13	13	4	11	#NULL!	#NULL!	#NULL!	#NULL!	14	5	0.263158	3	2
234	3077	3	1	1	3	3	1	2	1	1	1	3	3	3	3	18	1	1956	57	9	5	2	3	2	2	31	101	188	188	151	115	151	1	1	1	4	4	4	1	1	1	4	4	4	14	14	0.5	5	3
243	3086	3	1	1	3	3	1	2	1	1	2	1	1	1	1	31	3	1975	38	5	3	3	4	3	2	41	131	111	111	181	181	135	6	1	2	14	14	2	6	1	2	#NULL!	#NULL!	2	28	0	0	1	1
264	3121	3	1	1	3	3	1	2	1	1	2	1	1	1	1	17	6	1961	52	8	5	2	2	1	1	2	121	188	188	121	115	151	4	11	13	13	13	13	4	11	#NULL!	#NULL!	#NULL!	#NULL!	14	7	0.333333	4	2
271	3128	3	1	1	3	3	1	2	1	1	2	2	1	1	1	15	1	1970	43	6	4	2	2	1	2	21	105	101	188	115	115	151	3	4	4	3	4	3	3	4	4	3	4	3	15	15	0.5	5	3
275	3132	3	1	1	3	3	1	2	1	1	2	2	1	1	1	2	11	1994	19	1	1	3	3	2	2	31	105	101	111	181	115	181	3	1	3	14	3	14	3	1	3	#NULL!	3	#NULL!	19	2	0.0952381	1	1
401	4123	4	3	2	2	2	2	2	2	1	1	1	1	1	1	99	99	1971	42	6	4	3	3	2	1	3	101	101	101	181	181	181	2	1	1	14	14	14	2	1	1	#NULL!	#NULL!	#NULL!	7	14	0.666667	7	4
416	4138	4	3	2	2	2	2	2	2	1	1	1	1	1	1	15	11	1973	40	6	4	4	3	2	1	3	121	101	101	181	181	181	2	1	1	14	14	14	2	1	1	#NULL!	#NULL!	#NULL!	3	18	0.857143	9	5
447	4169	4	3	2	2	2	2	2	2	1	2	1	1	1	1	20	11	1956	57	9	5	3	3	2	2	31	131	101	188	181	181	131	2	1	1	14	14	3	2	1	1	#NULL!	#NULL!	3	28	0	0	1	1
466	5017	5	1	1	3	3	2	2	2	1	2	1	1	1	1	10	10	1964	49	7	4	3	3	2	1	3	131	111	188	181	181	181	2	1	1	14	14	14	2	1	1	#NULL!	#NULL!	#NULL!	12	9	0.428571	5	3
471	5022	5	1	1	3	3	2	2	2	1	1	1	1	1	1	16	5	1956	57	9	5	3	2	1	3	21	105	188	188	181	181	151	2	3	1	14	14	3	2	3	1	#NULL!	#NULL!	3	12	9	0.428571	5	3
476	5027	5	1	1	3	3	2	2	2	1	2	1	1	1	1	25	1	1994	19	1	1	2	3	2	2	31	131	188	188	188	115	115	2	1	1	6	13	4	2	1	1	6	#NULL!	4	21	2	0.0869565	1	1
479	5030	5	1	1	3	3	2	2	2	1	1	1	1	1	1	31	1	1960	53	8	5	2	3	2	2	31	131	111	101	188	115	151	3	2	3	6	9	13	3	2	3	6	9	#NULL!	21	0	0	1	1
485	5036	5	1	1	3	3	2	2	2	1	2	1	1	1	1	6	5	1962	51	8	5	2	3	2	3	31	131	101	111	188	141	121	6	13	4	2	13	9	6	#NULL!	4	2	#NULL!	9	20	5	0.2	2	1
489	5040	5	1	1	3	3	2	2	2	1	1	1	1	1	1	10	6	1998	15	1	1	2	4	3	3	41	105	101	111	141	121	131	1	13	13	2	6	11	1	#NULL!	#NULL!	2	6	11	15	6	0.285714	3	2
513	5064	5	1	1	3	3	2	2	2	1	2	1	1	1	1	6	11	1960	53	8	5	4	2	1	2	21	101	188	111	181	115	181	6	1	1	1	1	6	6	1	1	1	1	6	13	1	0.0714286	1	1
518	5069	5	1	1	3	3	2	2	2	1	1	1	1	1	1	17	3	1973	40	6	4	4	3	2	2	31	131	101	111	181	188	181	2	2	3	14	14	2	2	2	3	#NULL!	#NULL!	2	2	19	0.904762	10	5
536	5087	5	1	1	3	3	2	2	2	1	2	1	1	2	1	10	1	1963	50	8	5	2	4	3	1	4	131	188	111	115	188	151	5	1	1	6	3	2	5	1	1	6	3	2	10	10	0.5	5	3
632	5183	5	1	1	3	3	2	2	2	1	2	1	1	1	1	11	10	1980	33	4	3	2	3	2	2	31	131	101	111	181	181	151	1	1	1	14	14	3	1	1	1	#NULL!	#NULL!	3	0	14	1	10	5
639	6004	6	1	1	3	3	2	2	2	1	2	1	1	1	1	15	4	1993	20	2	2	2	3	2	2	31	131	111	188	181	181	135	5	1	1	14	14	14	5	1	1	#NULL!	#NULL!	#NULL!	20	2	0.0909091	1	1
640	6005	6	1	1	3	3	2	2	2	1	2	2	1	2	1	23	10	1998	15	1	1	3	1	1	1	1	131	111	111	181	181	151	1	1	1	1	1	1	1	1	1	1	1	1	4	2	0.333333	4	2
682	6047	6	1	1	3	3	2	2	2	1	1	1	1	1	1	2	5	1977	36	5	3	2	3	2	2	31	101	101	111	188	188	151	4	1	1	2	1	4	4	1	1	2	1	4	11	5	0.3125	4	2
693	6058	6	1	1	3	3	2	2	2	1	2	1	1	2	1	13	8	1979	34	4	3	4	3	2	2	31	131	111	111	181	181	151	13	1	1	14	14	14	#NULL!	1	1	#NULL!	#NULL!	#NULL!	7	12	0.631579	7	4
699	6064	6	1	1	3	3	2	2	2	1	1	1	1	1	1	4	7	1949	64	10	6	4	3	2	1	31	131	111	111	181	181	181	13	1	1	14	14	14	#NULL!	1	1	#NULL!	#NULL!	#NULL!	15	6	0.285714	3	2
704	6069	6	1	1	3	3	2	2	2	1	2	1	1	1	1	30	5	1987	26	3	2	2	2	1	2	21	131	101	111	115	188	115	1	1	1	1	1	3	1	1	1	1	1	3	6	10	0.625	7	4
711	6076	6	1	1	3	3	2	2	2	1	2	1	1	3	3	10	2	1967	46	7	4	3	4	3	1	4	105	111	101	115	188	135	6	1	1	1	6	1	6	1	1	1	6	1	16	4	0.2	2	1
716	6081	6	1	1	3	3	2	2	2	1	1	1	1	3	3	20	1	1989	24	2	2	2	4	3	2	41	101	111	111	188	188	121	3	1	1	4	2	9	3	1	1	4	2	9	12	10	0.454545	5	3
719	6084	6	1	1	3	3	2	2	2	1	2	1	1	3	3	9	2	1982	31	4	3	2	5	3	1	51	101	111	101	115	115	188	2	11	1	2	2	9	2	11	1	2	2	9	11	12	0.521739	6	3
721	6086	6	1	1	3	3	2	2	2	1	2	1	1	3	3	1	3	1970	43	6	4	2	4	3	1	4	131	101	101	188	115	115	5	1	1	6	3	3	5	1	1	6	3	3	26	2	0.0714286	1	1
726	6091	6	1	1	3	3	2	2	2	1	1	1	1	3	3	13	6	1991	22	2	2	2	3	2	2	31	121	111	111	121	115	115	4	11	6	1	1	3	4	11	6	1	1	3	8	10	0.555556	6	3
731	6096	6	1	1	3	3	2	2	2	1	2	1	1	3	3	8	9	1969	44	6	4	3	3	2	2	31	121	101	111	151	188	115	2	1	1	1	1	2	2	1	1	1	1	2	18	3	0.142857	2	1
732	6097	6	1	1	3	3	2	2	2	1	2	1	1	1	1	3	7	1995	18	1	1	2	3	2	2	31	121	101	101	151	115	151	1	1	1	1	1	1	1	1	1	1	1	1	19	1	0.05	1	1
738	6103	6	1	1	3	3	2	2	2	1	2	2	1	2	1	19	3	1989	24	2	2	4	4	3	2	41	131	101	111	115	115	151	5	3	9	1	1	2	5	3	9	1	1	2	20	8	0.285714	3	2
742	6107	6	1	1	3	3	2	2	2	1	2	1	1	1	1	31	12	1987	26	3	2	4	3	2	2	31	141	101	111	141	188	115	5	2	6	6	3	3	5	2	6	6	3	3	14	7	0.333333	4	2
747	6112	6	1	1	3	3	2	2	2	1	2	1	1	1	1	27	8	1993	20	2	2	4	3	2	2	31	121	101	111	181	115	115	2	1	1	14	6	9	2	1	1	#NULL!	6	9	15	5	0.25	3	2
764	6129	6	1	1	3	3	2	2	2	1	2	1	1	2	1	14	4	1991	22	2	2	2	2	1	2	21	131	101	101	115	181	181	4	1	1	1	9	6	4	1	1	1	9	6	7	16	0.695652	7	4
765	6130	6	1	1	3	3	2	2	2	1	1	1	1	1	1	16	10	1990	23	2	2	4	4	3	2	41	131	101	111	188	151	181	13	3	13	13	1	1	#NULL!	3	#NULL!	#NULL!	1	1	10	10	0.5	5	3
772	6137	6	1	1	3	3	2	2	2	1	2	1	1	3	3	20	4	1981	32	4	3	2	2	1	1	2	101	111	101	121	115	135	5	9	11	1	13	2	5	9	11	1	#NULL!	2	14	0	0	1	1
786	6151	6	1	1	3	3	2	2	2	1	2	2	1	3	3	11	1	1971	42	6	4	2	2	1	1	2	105	101	101	115	188	135	2	1	11	6	4	3	2	1	11	6	4	3	14	6	0.3	3	2
788	6153	6	1	1	3	3	2	2	2	1	2	1	1	2	1	3	8	1953	60	10	6	4	3	2	2	31	101	101	111	115	115	115	6	3	6	1	13	11	6	3	6	1	#NULL!	11	12	9	0.428571	5	3
807	6172	6	1	1	3	3	2	2	2	1	1	1	1	1	1	7	6	1978	35	5	3	4	4	3	1	4	101	111	111	181	181	151	2	3	1	1	1	4	2	3	1	1	1	4	7	21	0.75	8	4
812	6177	6	1	1	3	3	2	2	2	1	2	1	1	3	3	4	12	1963	50	8	5	4	3	2	2	31	101	101	111	181	181	181	1	1	13	14	14	14	1	1	#NULL!	#NULL!	#NULL!	#NULL!	14	7	0.333333	4	2
824	6189	6	1	1	3	3	2	2	2	1	1	1	1	1	1	30	12	1988	25	3	2	4	3	2	2	31	131	101	188	188	121	188	1	2	4	13	9	14	1	2	4	#NULL!	9	#NULL!	10	16	0.615385	7	4
829	6194	6	1	1	3	3	2	2	2	1	1	1	1	1	1	3	7	1981	32	4	3	4	3	2	1	3	121	101	111	181	181	181	1	1	1	1	2	14	1	1	1	1	2	#NULL!	0	21	1	10	5
832	6197	6	1	1	3	3	2	2	2	1	1	1	1	1	1	26	4	1994	19	1	1	4	3	2	1	3	121	101	101	151	151	151	1	1	1	1	1	1	1	1	1	1	1	1	13	10	0.434783	5	3
835	6200	6	1	1	3	3	2	2	2	1	1	1	1	1	1	20	12	1974	39	5	3	2	3	2	1	3	131	111	111	181	181	181	4	1	1	14	14	14	4	1	1	#NULL!	#NULL!	#NULL!	12	9	0.428571	5	3
837	6202	6	1	1	3	3	2	2	2	1	1	1	1	1	1	12	7	1987	26	3	2	2	3	2	1	3	131	111	111	181	181	181	2	1	1	14	14	13	2	1	1	#NULL!	#NULL!	#NULL!	7	14	0.666667	7	4
838	6203	6	1	1	3	3	2	2	2	1	1	1	1	1	1	17	8	1995	18	1	1	2	3	2	1	3	101	111	111	181	181	181	2	1	1	14	14	14	2	1	1	#NULL!	#NULL!	#NULL!	10	11	0.52381	6	3
843	6208	6	1	1	3	3	2	2	2	1	2	1	1	1	1	17	6	1994	19	1	1	3	3	2	1	3	141	101	111	181	181	181	3	1	1	14	14	14	3	1	1	#NULL!	#NULL!	#NULL!	16	5	0.238095	3	2
844	6209	6	1	1	3	3	2	2	2	1	1	1	1	3	3	16	11	1980	33	4	3	2	3	2	1	3	131	111	111	181	151	181	2	1	1	14	3	14	2	1	1	#NULL!	3	#NULL!	14	7	0.333333	4	2
861	6226	6	1	1	3	3	2	2	2	1	2	1	1	1	1	10	5	1985	28	3	2	2	3	2	1	3	131	111	111	181	181	181	4	1	1	14	14	14	4	1	1	#NULL!	#NULL!	#NULL!	16	5	0.238095	3	2
862	6227	6	1	1	3	3	2	2	2	1	2	1	1	1	1	18	4	1986	27	3	2	2	3	2	1	3	131	111	101	181	181	181	2	1	1	14	14	14	2	1	1	#NULL!	#NULL!	#NULL!	10	11	0.52381	6	3
864	6229	6	1	1	3	3	2	2	2	1	1	1	1	1	1	30	8	1980	33	4	3	2	3	2	1	3	131	111	101	181	181	181	4	1	1	14	14	14	4	1	1	#NULL!	#NULL!	#NULL!	10	11	0.52381	6	3
870	6235	6	1	1	3	3	2	2	2	1	1	1	1	1	1	23	10	1997	16	1	1	2	3	2	1	3	101	111	111	181	181	181	2	1	1	14	14	14	2	1	1	#NULL!	#NULL!	#NULL!	21	0	0	1	1
872	6237	6	1	1	3	3	2	2	2	1	2	1	1	1	1	25	2	1975	38	5	3	2	3	2	2	31	121	101	111	181	181	115	5	1	1	14	14	14	5	1	1	#NULL!	#NULL!	#NULL!	16	5	0.238095	3	2
879	6244	6	1	1	3	3	2	2	2	1	1	1	1	2	1	10	6	1982	31	4	3	2	3	2	2	31	101	111	101	181	181	181	2	9	11	3	2	3	2	9	11	3	2	3	7	11	0.611111	7	4
882	6247	6	1	1	3	3	2	2	2	1	1	2	1	2	1	25	3	1994	19	1	1	2	3	2	1	3	105	111	111	181	181	181	4	13	13	3	4	3	4	#NULL!	#NULL!	3	4	3	14	6	0.3	3	2
921	6286	6	1	1	3	3	2	2	2	1	1	1	1	1	1	28	4	1981	32	4	3	2	3	2	2	31	101	111	111	181	181	151	2	1	1	6	6	3	2	1	1	6	6	3	14	7	0.333333	4	2
934	6299	6	1	1	3	3	2	2	2	1	1	1	1	1	1	26	10	1993	20	2	2	2	2	1	2	21	101	111	111	181	181	188	4	11	1	14	14	6	4	11	1	#NULL!	#NULL!	6	10	6	0.375	4	2
952	6317	6	1	1	3	3	2	2	2	1	1	1	1	3	3	10	7	1953	60	10	6	2	3	2	1	3	105	111	101	181	181	181	2	1	2	9	14	14	2	1	2	9	#NULL!	#NULL!	7	11	0.611111	7	4
954	6319	6	1	1	3	3	2	2	2	1	1	3	3	1	1	2	1	1995	18	1	1	2	3	2	1	3	101	111	111	181	181	181	7	9	13	13	9	1	7	9	#NULL!	#NULL!	9	1	15	6	0.285714	3	2
959	6324	6	1	1	3	3	2	2	2	1	1	3	3	2	1	3	8	1992	21	2	2	2	3	2	2	31	101	188	101	115	121	135	6	1	1	4	13	13	6	1	1	4	#NULL!	#NULL!	21	3	0.125	2	1
978	6352	6	1	1	3	3	2	2	2	1	1	1	1	1	1	15	10	1964	49	7	4	2	3	2	2	31	105	111	111	181	181	151	4	1	1	3	1	4	4	1	1	3	1	4	14	7	0.333333	4	2
996	6370	6	1	1	3	3	2	2	2	1	2	2	1	2	1	8	8	1991	22	2	2	2	2	1	2	21	101	111	101	121	115	188	6	3	9	2	1	9	6	3	9	2	1	9	0	14	1	10	5
1002	7006	7	3	2	2	2	3	1	3	1	1	3	3	1	1	4	8	1986	27	3	2	2	3	2	1	31	105	111	111	181	181	181	4	1	1	14	14	14	4	1	1	#NULL!	#NULL!	#NULL!	5	16	0.761905	8	4
1004	7008	7	3	2	2	2	3	1	3	1	2	3	3	2	1	1	4	1971	42	6	4	2	3	2	2	31	105	111	111	181	188	181	4	1	1	14	4	14	4	1	1	#NULL!	4	#NULL!	18	3	0.142857	2	1
1005	7009	7	3	2	2	2	3	1	3	1	1	1	1	1	1	1	2	1981	32	4	3	2	3	2	1	3	105	101	111	181	181	181	4	4	4	14	14	14	4	4	4	#NULL!	#NULL!	#NULL!	7	14	0.666667	7	4
1010	7014	7	3	2	2	2	3	1	3	1	2	3	3	3	3	11	4	1995	18	1	1	2	3	2	1	3	101	111	111	181	181	181	2	1	1	14	14	14	2	1	1	#NULL!	#NULL!	#NULL!	21	0	0	1	1
1015	7019	7	3	2	2	2	3	1	3	1	1	1	1	3	3	11	2	1955	58	9	5	2	3	2	1	3	101	101	111	181	181	181	4	1	1	14	14	14	4	1	1	#NULL!	#NULL!	#NULL!	5	16	0.761905	8	4
1031	7035	7	3	2	2	2	3	1	3	1	2	1	1	2	1	16	10	1989	24	2	2	4	3	2	1	3	131	111	111	181	181	181	6	1	1	14	14	14	6	1	1	#NULL!	#NULL!	#NULL!	21	7	0.25	3	2
1032	7036	7	3	2	2	2	3	1	3	1	2	3	3	3	3	5	11	1951	62	10	6	4	2	1	1	2	101	181	111	181	181	151	2	14	1	14	13	14	2	#NULL!	1	#NULL!	#NULL!	#NULL!	7	7	0.5	5	3
1037	7041	7	3	2	2	2	3	1	3	1	2	1	1	3	3	16	7	1985	28	3	2	2	3	2	2	31	105	111	111	115	115	151	2	1	4	14	14	2	2	1	4	#NULL!	#NULL!	2	0	28	1	10	5
1048	7052	7	3	2	2	2	3	1	3	1	1	1	1	2	1	13	11	1968	45	7	4	3	3	2	2	31	131	111	111	181	181	188	4	4	1	14	14	4	4	4	1	#NULL!	#NULL!	4	15	6	0.285714	3	2
1049	7053	7	3	2	2	2	3	1	3	1	2	1	1	2	1	2	9	1988	25	3	2	3	3	2	1	3	131	111	111	181	181	181	2	13	1	14	14	14	2	#NULL!	1	#NULL!	#NULL!	#NULL!	21	0	0	1	1
1090	8015	8	3	2	2	2	3	1	3	1	1	1	1	1	1	15	10	1995	18	1	1	2	3	2	1	3	105	101	101	181	181	181	3	11	11	14	14	14	3	11	11	#NULL!	#NULL!	#NULL!	21	0	0	1	1
1095	8020	8	3	2	2	2	3	1	3	1	2	1	1	1	1	30	12	1974	39	5	3	2	3	2	1	3	131	101	101	181	181	181	2	1	1	14	14	14	2	1	1	#NULL!	#NULL!	#NULL!	21	0	0	1	1
1127	8052	8	3	2	2	2	3	1	3	1	2	3	3	3	3	2	9	1986	27	3	2	2	3	2	1	3	101	111	188	181	181	181	6	13	6	14	14	14	6	#NULL!	6	#NULL!	#NULL!	#NULL!	14	7	0.333333	4	2
1151	9013	9	3	2	2	3	3	1	3	1	2	1	1	2	1	99	11	1972	41	6	4	2	3	2	2	31	101	111	101	181	115	115	2	4	3	14	1	3	2	4	3	#NULL!	1	3	20	1	0.047619	1	1
1153	9015	9	3	2	2	3	3	1	3	1	1	1	1	1	1	99	7	1983	30	4	3	2	3	2	2	31	105	101	111	181	115	115	2	13	2	14	2	3	2	#NULL!	2	#NULL!	2	3	11	10	0.47619	5	3
1163	9025	9	3	2	2	3	3	1	3	1	2	1	1	3	3	29	8	1948	65	10	6	2	3	2	2	31	141	111	111	181	181	181	6	1	1	14	14	14	6	1	1	#NULL!	#NULL!	#NULL!	21	0	0	1	1
1179	9041	9	3	2	2	3	3	1	3	1	1	1	1	1	1	99	12	1988	25	3	2	2	3	2	2	31	101	101	101	181	181	115	2	3	2	14	14	2	2	3	2	#NULL!	#NULL!	2	17	4	0.190476	2	1
1181	9043	9	3	2	2	3	3	1	3	1	1	3	3	3	3	20	4	1953	60	10	6	2	3	2	1	3	131	101	111	181	181	181	4	2	3	14	14	14	4	2	3	#NULL!	#NULL!	#NULL!	19	2	0.0952381	1	1
1205	9067	9	3	2	2	3	3	1	3	1	1	1	1	1	1	7	8	1974	39	5	3	4	3	2	2	31	101	111	111	181	181	131	2	1	1	14	3	14	2	1	1	#NULL!	3	#NULL!	7	21	0.75	8	4
1210	9072	9	3	2	2	3	3	1	3	1	2	1	1	2	1	3	7	1965	48	7	4	2	3	2	1	31	105	111	111	181	181	181	4	3	1	14	14	14	4	3	1	#NULL!	#NULL!	#NULL!	7	14	0.666667	7	4
1240	9102	9	3	2	2	3	3	1	3	1	1	1	1	1	1	29	7	1960	53	8	5	2	4	3	2	41	101	111	188	181	181	151	4	3	3	14	14	4	4	3	3	#NULL!	#NULL!	4	7	15	0.681818	7	4
1242	9104	9	3	2	2	3	3	1	3	1	1	1	1	1	1	24	1	1989	24	2	2	4	3	2	2	31	101	111	111	181	181	115	3	13	1	14	14	13	3	#NULL!	1	#NULL!	#NULL!	#NULL!	11	10	0.47619	5	3
1246	9108	9	3	2	2	3	3	1	3	1	2	1	1	1	1	99	1	1980	33	4	3	4	3	2	2	31	101	111	111	181	181	115	5	1	1	14	14	6	5	1	1	#NULL!	#NULL!	6	14	7	0.333333	4	2
1265	9127	9	3	2	2	3	3	1	3	1	1	1	1	1	1	29	1	1979	34	4	3	4	3	2	1	3	105	111	111	181	181	181	1	1	1	14	14	14	1	1	1	#NULL!	#NULL!	#NULL!	6	15	0.714286	8	4
1290	9152	9	3	2	2	3	3	1	3	1	1	1	1	1	1	2	8	1965	48	7	4	4	3	2	2	31	131	101	111	181	181	181	4	1	1	14	14	14	4	1	1	#NULL!	#NULL!	#NULL!	7	12	0.631579	7	4
1299	9161	9	3	2	2	3	3	1	3	1	1	1	1	1	1	99	99	1975	38	5	3	2	4	3	2	41	121	101	111	181	181	188	3	1	1	14	14	3	3	1	1	#NULL!	#NULL!	3	12	12	0.5	5	3
1307	9169	9	3	2	2	3	3	1	3	1	1	3	3	3	3	2	2	1996	17	1	1	4	4	3	2	41	131	111	111	181	181	181	4	1	1	14	14	14	4	1	1	#NULL!	#NULL!	#NULL!	7	14	0.666667	7	4
1319	9181	9	3	2	2	3	3	1	3	1	2	1	1	1	1	27	3	1963	50	8	5	4	3	2	1	3	141	111	101	181	181	181	2	1	1	14	14	14	2	1	1	#NULL!	#NULL!	#NULL!	5	16	0.761905	8	4
1353	9215	9	3	2	2	3	3	1	3	1	2	1	1	1	1	99	99	1977	36	5	3	4	3	2	1	3	101	111	111	181	181	181	3	9	9	14	14	14	3	9	9	#NULL!	#NULL!	#NULL!	15	6	0.285714	3	2
1376	9238	9	3	2	2	3	3	1	3	1	2	1	1	3	3	99	99	1981	32	4	3	1	2	1	2	21	131	111	111	181	115	181	1	1	1	14	1	14	1	1	1	#NULL!	1	#NULL!	14	14	0.5	5	3
1380	9244	9	3	2	2	3	3	1	3	1	2	1	1	2	1	17	10	1971	42	6	4	4	3	2	2	31	131	111	111	181	181	181	7	13	13	14	14	14	7	#NULL!	#NULL!	#NULL!	#NULL!	#NULL!	6	15	0.714286	8	4
1388	10002	10	3	2	2	2	4	2	4	1	1	3	3	3	3	13	9	1958	55	9	5	2	3	2	2	31	101	111	111	181	181	135	2	9	1	14	14	2	2	9	1	#NULL!	#NULL!	2	7	14	0.666667	7	4
1451	10065	10	3	2	2	2	4	2	4	1	2	3	3	3	3	1	4	1974	39	5	3	2	3	2	2	31	131	111	111	181	181	151	5	9	1	14	14	3	5	9	1	#NULL!	#NULL!	3	7	14	0.666667	7	4
1474	10088	10	3	2	2	2	4	2	4	1	2	1	1	3	3	21	7	1989	24	2	2	2	3	2	2	31	121	111	111	181	181	151	5	11	1	14	14	3	5	11	1	#NULL!	#NULL!	3	14	7	0.333333	4	2
1560	11066	11	3	2	2	2	4	2	4	1	1	1	1	1	1	24	10	1960	53	8	5	2	3	2	2	31	121	111	111	181	181	151	4	1	3	14	14	3	4	1	3	#NULL!	#NULL!	3	14	7	0.333333	4	2
1565	11071	11	3	2	2	2	4	2	4	1	1	1	1	1	1	20	12	1994	19	1	1	2	3	2	1	3	121	111	111	181	181	181	5	1	3	14	14	14	5	1	3	#NULL!	#NULL!	#NULL!	14	7	0.333333	4	2
1579	12010	12	3	2	2	2	4	2	4	1	2	1	1	1	1	16	6	1981	32	4	3	2	3	2	2	31	105	111	111	181	181	135	3	13	3	14	14	3	3	#NULL!	3	#NULL!	#NULL!	3	14	7	0.333333	4	2
1614	12045	12	3	2	2	2	4	2	4	1	1	3	3	3	3	15	2	1997	16	1	1	2	3	2	2	31	105	111	111	181	181	135	3	3	6	14	14	3	3	3	6	#NULL!	#NULL!	3	16	5	0.238095	3	2
1667	12098	12	3	2	2	2	4	2	4	1	2	3	3	3	3	27	12	1995	18	1	1	2	3	2	2	31	131	111	111	181	181	135	3	11	1	14	14	11	3	11	1	#NULL!	#NULL!	11	21	0	0	1	1
1675	12106	12	3	2	2	2	4	2	4	1	1	3	3	3	3	99	6	1953	60	10	6	2	3	2	2	31	101	111	111	181	181	151	2	1	2	14	14	2	2	1	2	#NULL!	#NULL!	2	21	0	0	1	1
1681	13006	13	2	3	1	1	5	1	5	1	1	1	1	2	1	16	5	1953	60	10	6	2	3	2	2	31	105	111	111	188	188	188	3	1	1	3	3	3	3	1	1	3	3	3	21	0	0	1	1
1726	13051	13	2	3	1	1	5	1	5	1	1	3	3	3	3	14	4	1997	16	1	1	1	3	2	2	31	101	111	188	188	188	131	6	9	6	3	4	3	6	9	6	3	4	3	25	7	0.21875	3	2
1741	13066	13	2	3	1	1	5	1	5	1	1	2	1	2	1	10	8	1968	45	7	4	1	3	2	2	31	101	111	111	115	115	188	2	3	1	1	6	2	2	3	1	1	6	2	14	4	0.222222	3	2
1742	13067	13	2	3	1	1	5	1	5	1	1	1	1	1	1	18	12	1970	43	6	4	1	2	1	2	21	101	101	111	115	115	115	2	2	1	13	13	2	2	2	1	#NULL!	#NULL!	2	16	4	0.2	2	1
1766	13091	13	2	3	1	1	5	1	5	1	2	2	1	2	1	19	9	1986	27	3	2	1	3	2	2	31	131	101	111	188	115	151	4	3	1	1	6	14	4	3	1	1	6	#NULL!	17	4	0.190476	2	1
1767	13092	13	2	3	1	1	5	1	5	1	1	2	1	2	1	3	8	1978	35	5	3	4	3	2	2	31	131	101	111	188	115	151	2	14	9	2	13	2	2	#NULL!	9	2	#NULL!	2	10	3	0.230769	3	2
1791	13116	13	2	3	1	1	5	1	5	1	2	2	1	2	1	14	5	1997	16	1	1	1	3	2	1	3	101	188	111	181	181	181	4	1	1	6	9	6	4	1	1	6	9	6	18	3	0.142857	2	1
1795	13120	13	2	3	1	1	5	1	5	1	2	2	1	2	1	16	1	1956	57	9	5	1	3	2	1	3	101	188	111	181	181	181	6	1	1	1	2	2	6	1	1	1	2	2	18	3	0.142857	2	1
1798	13123	13	2	3	1	1	5	1	5	1	2	2	1	2	1	20	3	1980	33	4	3	1	4	3	2	41	101	188	111	181	181	121	5	1	1	1	13	6	5	1	1	1	#NULL!	6	24	4	0.142857	2	1
1801	13126	13	2	3	1	1	5	1	5	1	2	3	3	3	3	23	5	1998	15	1	1	1	3	2	1	3	101	188	111	181	181	181	4	1	1	6	9	6	4	1	1	6	9	6	18	3	0.142857	2	1
1802	13127	13	2	3	1	1	5	1	5	1	2	3	3	3	3	20	8	1998	15	1	1	1	3	2	1	3	101	188	111	181	181	181	4	1	1	6	9	6	4	1	1	6	9	6	18	3	0.142857	2	1
1804	13129	13	2	3	1	1	5	1	5	1	1	2	1	2	1	11	2	1994	19	1	1	1	3	2	2	31	101	188	111	181	181	181	4	1	1	6	9	6	4	1	1	6	9	6	18	3	0.142857	2	1
1814	13139	13	2	3	1	1	5	1	5	1	2	3	3	3	3	5	4	1998	15	1	1	1	3	2	1	3	101	188	111	181	181	181	3	1	1	1	4	3	3	1	1	1	4	3	18	3	0.142857	2	1
1818	13143	13	2	3	1	1	5	1	5	1	2	2	1	2	1	26	2	1976	37	5	3	1	3	2	1	3	101	188	111	181	181	181	5	1	1	1	6	6	5	1	1	1	6	6	18	3	0.142857	2	1
1825	13150	13	2	3	1	1	5	1	5	1	1	2	1	2	1	8	10	1998	15	1	1	1	4	3	2	41	101	188	111	181	121	181	5	13	1	13	9	3	5	#NULL!	1	#NULL!	9	3	24	4	0.142857	2	1
1850	13175	13	2	3	1	1	5	1	5	1	1	2	1	2	1	26	10	1997	16	1	1	1	4	3	1	4	101	188	111	181	121	181	5	1	1	1	13	11	5	1	1	1	#NULL!	11	24	4	0.142857	2	1
2012	14127	14	2	3	1	1	5	1	6	1	2	2	1	2	1	99	99	1987	26	3	2	4	3	2	2	31	131	111	111	181	181	181	5	13	1	14	1	1	5	#NULL!	1	#NULL!	1	1	7	14	0.666667	7	4
74	2056	2	3	2	2	2	1	2	1	1	1	1	1	1	1	99	99	1967	46	7	4	4	2	1	1	2	131	101	111	151	188	151	5	13	9	1	1	1	5	#NULL!	9	1	1	1	7	17	0.708333	8	4
126	2108	2	3	2	2	2	1	2	1	1	1	3	3	3	3	13	1	1984	29	3	2	2	2	1	1	2	101	111	188	121	115	151	3	4	4	4	4	4	3	4	4	4	4	4	18	13	0.419355	5	3
128	2110	2	3	2	2	2	1	2	1	1	1	3	3	3	3	27	11	1983	30	4	3	2	2	1	1	2	101	111	101	115	115	151	3	4	4	4	4	4	3	4	4	4	4	4	18	15	0.454545	5	3
137	2119	2	3	2	2	2	1	2	1	1	1	3	3	2	1	15	7	1962	51	8	5	2	3	2	1	3	105	101	188	188	115	151	4	4	9	13	9	9	4	4	9	#NULL!	9	9	10	25	0.714286	8	4
144	2126	2	3	2	2	2	1	2	1	1	1	3	3	3	3	5	4	1976	37	5	3	2	3	2	2	31	101	111	188	188	115	151	4	4	3	4	4	4	4	4	3	4	4	4	15	15	0.5	5	3
216	3059	3	1	1	3	3	1	2	1	1	1	1	1	1	1	99	99	1994	19	1	1	4	3	2	1	3	121	101	101	151	121	151	2	9	1	1	1	1	2	9	1	1	1	1	13	10	0.434783	5	3
225	3068	3	1	1	3	3	1	2	1	1	1	1	1	1	1	1	3	1980	33	4	3	4	3	2	1	3	101	101	101	151	151	151	2	1	1	1	1	1	2	1	1	1	1	1	12	10	0.454545	5	3
246	3089	3	1	1	3	3	1	2	1	1	1	1	1	1	1	8	2	1993	20	2	2	3	4	3	2	41	105	101	111	181	181	151	5	13	6	14	14	6	5	#NULL!	6	#NULL!	#NULL!	6	12	16	0.571429	6	3
383	4105	4	3	2	2	2	2	2	2	1	2	1	1	1	1	99	99	1968	45	7	4	4	3	2	1	3	101	111	111	181	181	181	2	1	1	14	14	14	2	1	1	#NULL!	#NULL!	#NULL!	10	10	0.5	5	3
614	5165	5	1	1	3	3	2	2	2	1	1	1	1	1	1	28	10	1980	33	4	3	2	2	1	1	2	101	101	181	181	181	188	13	1	13	14	14	14	#NULL!	1	#NULL!	#NULL!	#NULL!	#NULL!	12	4	0.25	3	2
620	5171	5	1	1	3	3	2	2	2	1	1	1	1	1	1	1	8	1950	63	10	6	3	3	2	2	31	131	188	188	181	181	115	2	1	1	1	1	3	2	1	1	1	1	3	14	3	0.176471	2	1
621	5172	5	1	1	3	3	2	2	2	1	2	1	1	1	1	18	11	1954	59	9	5	3	4	3	2	41	121	188	188	121	115	131	7	1	1	6	14	13	7	1	1	6	#NULL!	#NULL!	14	3	0.176471	2	1
663	6028	6	1	1	3	3	2	2	2	1	1	2	1	2	1	26	4	1984	29	3	2	2	3	2	2	31	101	111	111	121	115	115	2	1	11	9	6	6	2	1	11	9	6	6	16	6	0.272727	3	2
683	6048	6	1	1	3	3	2	2	2	1	2	1	1	2	1	20	2	1973	40	6	4	2	3	2	2	31	105	111	111	121	188	131	5	1	1	4	3	1	5	1	1	4	3	1	21	0	0	1	1
703	6068	6	1	1	3	3	2	2	2	1	1	2	1	2	1	2	6	1989	24	2	2	2	3	2	2	31	141	101	111	188	115	151	2	1	1	2	13	2	2	1	1	2	#NULL!	2	8	20	0.714286	8	4
845	6210	6	1	1	3	3	2	2	2	1	1	1	1	1	1	3	10	1964	49	7	4	2	3	2	1	3	141	101	111	181	181	181	13	1	1	14	14	14	#NULL!	1	1	#NULL!	#NULL!	#NULL!	14	7	0.333333	4	2
936	6301	6	1	1	3	3	2	2	2	1	1	1	1	1	1	28	5	1984	29	3	2	2	3	2	2	31	101	111	111	181	181	188	4	1	1	14	14	4	4	1	1	#NULL!	#NULL!	4	14	6	0.3	3	2
944	6309	6	1	1	3	3	2	2	2	1	2	1	1	1	1	11	9	1995	18	1	1	2	2	1	2	21	101	181	188	181	141	151	5	13	1	14	6	14	5	#NULL!	1	#NULL!	6	#NULL!	6	10	0.625	7	4
1003	7007	7	3	2	2	2	3	1	3	1	2	3	3	1	1	10	9	1987	26	3	2	2	2	1	1	2	131	111	181	181	181	181	5	1	14	14	14	14	5	1	#NULL!	#NULL!	#NULL!	#NULL!	14	0	0	1	1
1006	7010	7	3	2	2	2	3	1	3	1	2	2	1	2	1	3	11	1987	26	3	2	2	2	1	1	2	131	181	101	181	181	181	6	14	9	14	14	14	6	#NULL!	9	#NULL!	#NULL!	#NULL!	1	13	0.928571	10	5
1044	7048	7	3	2	2	2	3	1	3	1	1	1	1	1	1	16	2	1977	36	5	3	2	3	2	2	31	105	111	111	181	181	188	4	1	1	14	14	4	4	1	1	#NULL!	#NULL!	4	7	14	0.666667	7	4
1052	7056	7	3	2	2	2	3	1	3	1	1	1	1	1	1	16	10	1975	38	5	3	2	3	2	2	31	101	111	111	181	181	151	4	1	1	14	14	4	4	1	1	#NULL!	#NULL!	4	7	14	0.666667	7	4
1438	10052	10	3	2	2	2	4	2	4	1	1	1	1	1	1	4	8	1957	56	9	5	4	3	2	2	31	131	111	111	181	181	135	2	4	1	14	14	2	2	4	1	#NULL!	#NULL!	2	7	14	0.666667	7	4
1476	10090	10	3	2	2	2	4	2	4	1	1	1	1	1	1	31	7	1989	24	2	2	2	3	2	2	31	101	111	111	181	181	188	5	3	1	14	14	2	5	3	1	#NULL!	#NULL!	2	14	7	0.333333	4	2
61	2043	2	3	2	2	2	1	2	1	1	2	1	1	1	1	3	10	1952	61	10	6	4	3	2	1	3	141	101	101	151	151	151	1	2	1	1	1	1	1	2	1	1	1	1	13	8	0.380952	4	2
100	2082	2	3	2	2	2	1	2	1	1	2	1	1	1	1	16	10	1986	27	3	2	2	2	1	1	2	131	181	111	181	181	181	2	14	1	14	14	14	2	#NULL!	1	#NULL!	#NULL!	#NULL!	7	7	0.5	5	3
120	2102	2	3	2	2	2	1	2	1	1	1	2	1	2	1	18	3	1969	44	6	4	2	2	1	1	2	121	101	101	141	115	151	3	3	4	13	9	11	3	3	4	#NULL!	9	11	15	15	0.5	5	3
121	2103	2	3	2	2	2	1	2	1	1	1	2	1	2	1	1	4	1981	32	4	3	2	1	1	1	1	105	111	111	188	115	151	2	4	9	13	13	13	2	4	9	#NULL!	#NULL!	#NULL!	1	7	0.875	9	5
129	2111	2	3	2	2	2	1	2	1	1	1	3	3	2	1	28	5	1994	19	1	1	2	2	1	1	2	101	188	188	115	115	151	3	4	4	4	4	4	3	4	4	4	4	4	9	10	0.526316	6	3
132	2114	2	3	2	2	2	1	2	1	1	2	3	3	3	3	26	12	1991	22	2	2	2	3	2	2	31	101	188	188	188	115	151	4	4	3	3	4	4	4	4	3	3	4	4	18	12	0.4	4	2
141	2123	2	3	2	2	2	1	2	1	1	2	3	3	3	3	14	10	1985	28	3	2	2	3	2	1	3	101	101	188	188	115	151	4	4	9	13	14	14	4	4	9	#NULL!	#NULL!	#NULL!	22	5	0.185185	2	1
190	3033	3	1	1	3	3	1	2	1	1	1	1	1	1	1	9	10	1995	18	1	1	4	4	3	2	41	121	101	101	151	115	115	1	2	1	1	2	1	1	2	1	1	2	1	14	6	0.3	3	2
196	3039	3	1	1	3	3	1	2	1	1	2	1	1	1	1	99	99	1992	21	2	2	4	4	3	2	41	121	101	101	141	188	151	1	1	1	1	2	2	1	1	1	1	2	2	12	7	0.368421	4	2
256	3113	3	1	1	3	3	1	2	1	1	2	1	1	1	1	22	5	1976	37	5	3	2	2	1	1	2	141	111	111	151	151	151	2	2	2	3	1	1	2	2	2	3	1	1	7	14	0.666667	7	4
269	3126	3	1	1	3	3	1	2	1	1	1	3	3	3	3	11	9	1953	60	10	6	2	2	1	2	21	101	188	101	188	115	151	2	3	3	4	4	4	2	3	3	4	4	4	21	5	0.192308	2	1
284	4006	4	3	2	2	2	2	2	2	1	1	1	1	1	1	99	99	1996	17	1	1	4	3	2	1	3	131	101	111	181	181	181	1	1	1	14	14	14	1	1	1	#NULL!	#NULL!	#NULL!	21	0	0	1	1
286	4008	4	3	2	2	2	2	2	2	1	2	1	1	1	1	30	8	1953	60	10	6	4	3	2	2	31	141	101	111	181	181	181	6	9	1	14	14	14	6	9	1	#NULL!	#NULL!	#NULL!	21	0	0	1	1
324	4046	4	3	2	2	2	2	2	2	1	2	1	1	2	1	99	99	1987	26	3	2	4	3	2	1	3	121	101	111	181	181	181	2	3	3	14	14	14	2	3	3	#NULL!	#NULL!	#NULL!	6	15	0.714286	8	4
424	4146	4	3	2	2	2	2	2	2	1	1	3	3	3	3	7	9	1993	20	2	2	2	1	1	2	11	105	111	101	121	141	151	4	3	4	3	2	3	4	3	4	3	2	3	14	0	0	1	1
441	4163	4	3	2	2	2	2	2	2	1	2	3	3	3	3	8	3	1978	35	5	3	3	3	2	2	31	121	111	111	181	181	181	3	1	1	14	14	14	3	1	1	#NULL!	#NULL!	#NULL!	7	14	0.666667	7	4
537	5088	5	1	1	3	3	2	2	2	1	1	1	1	1	1	1	1	1971	42	6	4	2	3	2	2	31	105	111	111	151	188	135	1	1	1	4	9	4	1	1	1	4	9	4	5	12	0.705882	8	4
574	5125	5	1	1	3	3	2	2	2	1	2	1	1	2	1	2	10	1972	41	6	4	4	3	2	1	3	141	101	111	181	181	181	2	3	1	14	14	14	2	3	1	#NULL!	#NULL!	#NULL!	0	21	1	10	5
627	5178	5	1	1	3	3	2	2	2	1	2	1	1	1	1	12	4	1972	41	6	4	2	4	3	1	4	121	101	101	121	181	181	3	1	1	4	14	14	3	1	1	4	#NULL!	#NULL!	0	28	1	10	5
849	6214	6	1	1	3	3	2	2	2	1	1	1	1	1	1	5	2	1998	15	1	1	2	3	2	1	3	141	111	111	181	181	181	13	1	1	14	14	14	#NULL!	1	1	#NULL!	#NULL!	#NULL!	19	2	0.0952381	1	1
931	6296	6	1	1	3	3	2	2	2	1	1	1	1	1	1	28	5	1986	27	3	2	2	3	2	2	31	105	101	111	181	181	181	2	1	1	6	6	13	2	1	1	6	6	#NULL!	14	7	0.333333	4	2
949	6314	6	1	1	3	3	2	2	2	1	2	1	1	1	1	21	5	1989	24	2	2	2	2	1	2	21	131	181	111	181	121	181	9	13	9	14	6	14	9	#NULL!	9	#NULL!	6	#NULL!	12	6	0.333333	4	2
988	6362	6	1	1	3	3	2	2	2	1	1	1	1	1	1	16	8	1995	18	1	1	2	3	2	2	31	141	101	188	121	151	131	5	9	3	13	1	3	5	9	3	#NULL!	1	3	28	14	0.333333	4	2
989	6363	6	1	1	3	3	2	2	2	1	1	1	1	1	1	5	8	1994	19	1	1	2	3	2	2	31	141	101	111	188	115	135	6	9	6	1	1	4	6	9	6	1	1	4	3	18	0.857143	9	5
990	6364	6	1	1	3	3	2	2	2	1	2	1	1	1	1	14	8	1995	18	1	1	2	3	2	3	31	141	111	111	115	188	188	6	13	9	2	13	3	6	#NULL!	9	2	#NULL!	3	21	3	0.125	2	1
1011	7015	7	3	2	2	2	3	1	3	1	1	3	3	3	3	23	1	1951	62	10	6	2	3	2	2	31	105	111	111	181	181	115	3	1	1	14	14	3	3	1	1	#NULL!	#NULL!	3	14	14	0.5	5	3
1056	7060	7	3	2	2	2	3	1	3	1	2	1	1	1	1	1	11	1992	21	2	2	2	3	2	1	3	105	111	111	181	181	181	13	1	13	14	14	14	#NULL!	1	#NULL!	#NULL!	#NULL!	#NULL!	0	21	1	10	5
1071	7075	7	3	2	2	2	3	1	3	1	2	1	1	1	1	99	99	1980	33	4	3	4	3	2	1	3	121	101	101	181	181	181	1	1	1	14	14	14	1	1	1	#NULL!	#NULL!	#NULL!	0	21	1	10	5
1111	8036	8	3	2	2	2	3	1	3	1	1	1	1	2	1	22	5	1991	22	2	2	2	2	1	1	2	121	181	111	181	181	181	3	14	1	14	14	14	3	#NULL!	1	#NULL!	#NULL!	#NULL!	14	0	0	1	1
1148	9010	9	3	2	2	3	3	1	3	1	2	1	1	2	1	99	1	1985	28	3	2	4	3	2	2	31	105	101	101	181	181	115	1	1	1	14	14	1	1	1	1	#NULL!	#NULL!	1	14	7	0.333333	4	2
1177	9039	9	3	2	2	3	3	1	3	1	2	1	1	1	1	99	9	1968	45	7	4	4	3	2	2	31	101	111	111	181	181	115	1	1	1	14	14	2	1	1	1	#NULL!	#NULL!	2	11	10	0.47619	5	3
1196	9058	9	3	2	2	3	3	1	3	1	2	1	1	1	1	99	11	1971	42	6	4	2	2	1	2	21	101	111	111	181	181	115	1	1	14	14	14	3	1	1	#NULL!	#NULL!	#NULL!	3	14	0	0	1	1
1200	9062	9	3	2	2	3	3	1	3	1	2	3	3	3	3	10	10	1967	46	7	4	4	4	3	2	41	101	101	101	188	181	181	2	3	1	4	14	14	2	3	1	4	#NULL!	#NULL!	7	21	0.75	8	4
1201	9063	9	3	2	2	3	3	1	3	1	2	3	3	3	3	22	5	1950	63	10	6	4	3	2	2	31	141	111	111	181	181	181	13	2	1	14	14	2	#NULL!	2	1	#NULL!	#NULL!	2	21	0	0	1	1
1233	9095	9	3	2	2	3	3	1	3	1	2	1	1	1	1	5	2	1968	45	7	4	4	2	1	2	21	141	111	181	181	115	131	7	1	1	14	1	3	7	1	1	#NULL!	1	3	7	21	0.75	8	4
1245	9107	9	3	2	2	3	3	1	3	1	1	1	1	3	3	99	1	1950	63	10	6	4	3	2	2	31	105	111	111	181	181	115	5	1	1	14	14	2	5	1	1	#NULL!	#NULL!	2	14	7	0.333333	4	2
1293	9155	9	3	2	2	3	3	1	3	1	1	1	1	3	3	24	12	1978	35	5	3	2	4	3	2	41	131	188	111	181	181	188	2	2	2	14	14	2	2	2	2	#NULL!	#NULL!	2	12	8	0.4	4	2
1346	9208	9	3	2	2	3	3	1	3	1	2	1	1	1	1	99	99	1992	21	2	2	3	3	2	1	3	105	111	111	181	181	181	3	3	3	14	14	14	3	3	3	#NULL!	#NULL!	#NULL!	16	5	0.238095	3	2
1459	10073	10	3	2	2	2	4	2	4	1	2	1	1	1	1	14	2	1982	31	4	3	4	3	2	2	31	141	111	111	181	181	135	6	13	1	14	14	3	6	#NULL!	1	#NULL!	#NULL!	3	7	14	0.666667	7	4
1498	11004	11	3	2	2	2	4	2	4	1	1	1	1	1	1	28	10	1985	28	3	2	2	3	2	2	31	105	111	111	181	181	131	4	1	3	14	14	3	4	1	3	#NULL!	#NULL!	3	14	7	0.333333	4	2
50	2032	2	3	2	2	2	1	2	1	1	1	3	3	3	3	11	9	1995	18	1	1	2	2	1	2	21	105	111	111	141	141	188	3	3	1	1	3	1	3	3	1	1	3	1	12	4	0.25	3	2
63	2045	2	3	2	2	2	1	2	1	1	2	1	1	1	1	27	4	1982	31	4	3	4	3	2	1	3	121	101	101	151	151	151	1	1	1	1	1	1	1	1	1	1	1	1	12	7	0.368421	4	2
103	2085	2	3	2	2	2	1	2	1	1	2	1	1	1	1	7	11	1977	36	5	3	2	3	2	2	31	101	111	111	151	115	131	2	1	1	3	3	3	2	1	1	3	3	3	20	3	0.130435	2	1
113	2095	2	3	2	2	2	1	2	1	1	2	2	1	2	1	12	8	1960	53	8	5	2	2	1	1	2	105	101	101	188	115	151	2	3	13	13	13	13	2	3	#NULL!	#NULL!	#NULL!	#NULL!	25	5	0.166667	2	1
138	2120	2	3	2	2	2	1	2	1	1	1	3	3	3	3	7	6	1985	28	3	2	2	3	2	1	3	121	188	111	115	115	151	4	4	9	13	14	14	4	4	9	#NULL!	#NULL!	#NULL!	18	15	0.454545	5	3
145	2127	2	3	2	2	2	1	2	1	1	2	3	3	2	1	99	99	1992	21	2	2	2	3	2	1	3	101	111	188	115	115	151	4	4	4	3	4	4	4	4	4	3	4	4	7	25	0.78125	8	4
186	3029	3	1	1	3	3	1	2	1	1	1	1	1	1	1	4	8	1957	56	9	5	4	3	2	1	3	101	101	101	121	151	151	1	2	1	1	1	1	1	2	1	1	1	1	12	10	0.454545	5	3
189	3032	3	1	1	3	3	1	2	1	1	2	1	1	1	1	28	2	1963	50	8	5	4	3	2	2	31	131	101	101	151	115	115	2	9	1	9	1	1	2	9	1	9	1	1	16	5	0.238095	3	2
191	3034	3	1	1	3	3	1	2	1	1	1	1	1	1	1	8	12	1978	35	5	3	4	3	2	1	3	121	101	101	151	115	121	1	9	1	9	1	1	1	9	1	9	1	1	10	10	0.5	5	3
192	3035	3	1	1	3	3	1	2	1	1	1	1	1	1	1	5	3	1992	21	2	2	4	4	3	2	41	131	101	101	151	188	151	1	2	1	1	2	1	1	2	1	1	2	1	7	13	0.65	7	4
194	3037	3	1	1	3	3	1	2	1	1	2	1	1	1	1	99	99	1992	21	2	2	4	4	3	2	41	131	101	101	151	188	151	2	1	1	1	2	1	2	1	1	1	2	1	9	10	0.526316	6	3
195	3038	3	1	1	3	3	1	2	1	1	2	1	1	1	1	99	99	1994	19	1	1	4	3	2	2	31	131	101	101	151	115	151	2	1	1	1	13	1	2	1	1	1	#NULL!	1	14	5	0.263158	3	2
197	3040	3	1	1	3	3	1	2	1	1	1	1	1	1	1	99	99	1988	25	3	2	4	3	2	1	3	141	101	101	151	115	151	2	1	1	1	9	2	2	1	1	1	9	2	13	6	0.315789	4	2
198	3041	3	1	1	3	3	1	2	1	1	1	1	1	1	1	99	99	1983	30	4	3	4	3	2	1	3	121	101	101	151	115	188	1	2	1	1	13	9	1	2	1	1	#NULL!	9	13	5	0.277778	3	2
200	3043	3	1	1	3	3	1	2	1	1	1	1	1	1	1	99	99	1985	28	3	2	4	3	2	2	31	121	101	101	151	188	188	2	1	1	1	2	13	2	1	1	1	2	#NULL!	11	7	0.388889	4	2
204	3047	3	1	1	3	3	1	2	1	1	2	1	1	1	1	99	99	1987	26	3	2	4	3	2	1	3	101	101	101	151	151	151	2	1	1	1	1	1	2	1	1	1	1	1	14	10	0.416667	5	3
207	3050	3	1	1	3	3	1	2	1	1	1	1	1	1	1	99	99	1953	60	10	6	4	3	2	1	3	141	101	111	151	151	151	1	1	1	1	1	1	1	1	1	1	1	1	15	5	0.25	3	2
213	3056	3	1	1	3	3	1	2	1	1	1	1	1	1	1	99	99	1959	54	8	5	4	3	2	1	3	131	101	101	151	151	151	1	9	1	1	1	1	1	9	1	1	1	1	15	3	0.166667	2	1
218	3061	3	1	1	3	3	1	2	1	1	1	1	1	1	1	22	4	1970	43	6	4	4	3	2	2	31	141	101	101	151	121	151	1	9	1	1	2	1	1	9	1	1	2	1	10	11	0.52381	6	3
230	3073	3	1	1	3	3	1	2	1	1	2	1	1	1	1	26	4	1962	51	8	5	2	3	2	1	3	131	101	188	188	115	151	1	3	3	4	3	4	1	3	3	4	3	4	20	10	0.333333	4	2
238	3081	3	1	1	3	3	1	2	1	1	2	1	1	1	1	15	3	1968	45	7	4	2	2	1	2	21	105	101	188	115	115	151	3	4	4	3	4	3	3	4	4	3	4	3	15	15	0.5	5	3
282	4004	4	3	2	2	2	2	2	2	1	2	3	3	3	3	30	8	1949	64	10	6	4	3	2	1	3	141	111	111	181	181	181	6	9	1	14	14	14	6	9	1	#NULL!	#NULL!	#NULL!	21	0	0	1	1
287	4009	4	3	2	2	2	2	2	2	1	2	1	1	1	1	99	99	1955	58	9	5	4	3	2	1	3	121	101	111	181	181	181	6	1	1	14	14	14	6	1	1	#NULL!	#NULL!	#NULL!	17	4	0.190476	2	1
290	4012	4	3	2	2	2	2	2	2	1	1	1	1	1	1	99	99	1982	31	4	3	4	4	3	1	4	101	111	101	115	188	188	1	2	14	14	13	14	1	2	#NULL!	#NULL!	#NULL!	#NULL!	16	12	0.428571	5	3
292	4014	4	3	2	2	2	2	2	2	1	2	1	1	1	1	21	3	1978	35	5	3	4	2	1	2	21	141	101	111	181	115	151	5	1	1	14	1	2	5	1	1	#NULL!	1	2	11	15	0.576923	6	3
303	4025	4	3	2	2	2	2	2	2	1	1	1	1	1	1	99	99	1967	46	7	4	4	3	2	1	3	101	111	111	181	181	181	3	2	1	14	14	14	3	2	1	#NULL!	#NULL!	#NULL!	7	14	0.666667	7	4
305	4027	4	3	2	2	2	2	2	2	1	2	3	3	2	1	12	3	1959	54	8	5	2	2	1	2	21	121	111	111	115	115	151	4	3	3	2	1	3	4	3	3	2	1	3	14	0	0	1	1
334	4056	4	3	2	2	2	2	2	2	1	1	1	1	1	1	11	6	1979	34	4	3	2	2	1	2	21	101	111	188	121	188	151	2	1	3	4	3	2	2	1	3	4	3	2	14	0	0	1	1
345	4067	4	3	2	2	2	2	2	2	1	2	3	3	3	3	30	12	1952	61	10	6	2	3	2	1	3	121	111	111	151	151	188	4	1	3	2	3	4	4	1	3	2	3	4	14	0	0	1	1
349	4071	4	3	2	2	2	2	2	2	1	2	3	3	3	3	10	11	1971	42	6	4	2	2	1	1	2	121	111	188	151	115	188	2	3	3	2	4	4	2	3	3	2	4	4	20	1	0.047619	1	1
350	4072	4	3	2	2	2	2	2	2	1	2	3	3	3	3	22	4	1978	35	5	3	2	3	2	1	3	105	111	111	151	151	151	3	3	2	2	4	4	3	3	2	2	4	4	20	1	0.047619	1	1
359	4081	4	3	2	2	2	2	2	2	1	1	1	1	1	1	99	99	1976	37	5	3	4	4	3	2	41	101	111	111	151	115	115	2	1	1	6	9	2	2	1	1	6	9	2	7	26	0.787879	8	4
372	4094	4	3	2	2	2	2	2	2	1	2	1	1	1	1	99	99	1958	55	9	5	2	3	2	1	3	101	101	101	181	181	181	3	1	1	14	14	14	3	1	1	#NULL!	#NULL!	#NULL!	20	1	0.047619	1	1
377	4099	4	3	2	2	2	2	2	2	1	1	1	1	1	1	99	99	1973	40	6	4	2	3	2	2	31	101	111	101	151	181	181	4	2	3	6	14	14	4	2	3	6	#NULL!	#NULL!	20	14	0.411765	5	3
379	4101	4	3	2	2	2	2	2	2	1	1	1	1	1	1	99	99	1958	55	9	5	4	3	2	2	31	101	101	101	115	188	181	2	1	1	1	1	14	2	1	1	1	1	#NULL!	10	12	0.545455	6	3
384	4106	4	3	2	2	2	2	2	2	1	1	1	1	1	1	99	99	1971	42	6	4	4	3	2	1	3	101	101	111	181	181	181	2	1	1	14	14	14	2	1	1	#NULL!	#NULL!	#NULL!	5	16	0.761905	8	4
405	4127	4	3	2	2	2	2	2	2	1	1	1	1	1	1	99	99	1977	36	5	3	4	3	2	1	3	131	101	111	181	181	181	9	2	1	14	14	14	9	2	1	#NULL!	#NULL!	#NULL!	14	7	0.333333	4	2
406	4128	4	3	2	2	2	2	2	2	1	1	3	3	3	3	6	6	1988	25	3	2	2	4	3	2	41	121	101	111	188	115	181	4	4	4	4	4	4	4	4	4	4	4	4	5	12	0.705882	8	4
409	4131	4	3	2	2	2	2	2	2	1	1	1	1	1	1	99	99	1968	45	7	4	4	3	2	1	3	121	101	111	181	181	181	2	1	1	14	14	14	2	1	1	#NULL!	#NULL!	#NULL!	3	18	0.857143	9	5
413	4135	4	3	2	2	2	2	2	2	1	1	1	1	1	1	99	99	1994	19	1	1	4	3	2	1	3	121	101	111	181	181	181	2	1	1	14	14	14	2	1	1	#NULL!	#NULL!	#NULL!	5	16	0.761905	8	4
427	4149	4	3	2	2	2	2	2	2	1	2	3	3	2	1	16	8	1985	28	3	2	2	1	1	2	11	101	111	111	121	121	121	3	1	3	3	2	4	3	1	3	3	2	4	14	0	0	1	1
440	4162	4	3	2	2	2	2	2	2	1	2	1	1	1	1	29	6	1979	34	4	3	3	3	2	2	31	131	111	111	181	181	181	1	1	1	14	14	14	1	1	1	#NULL!	#NULL!	#NULL!	7	14	0.666667	7	4
464	5015	5	1	1	3	3	2	2	2	1	1	1	1	1	1	6	1	1989	24	2	2	3	3	2	2	31	101	111	188	181	115	135	2	1	1	14	14	2	2	1	1	#NULL!	#NULL!	2	10	5	0.333333	4	2
477	5028	5	1	1	3	3	2	2	2	1	1	1	1	1	1	3	9	1974	38	5	3	2	4	3	2	41	101	188	101	115	115	131	2	1	3	6	6	3	2	1	3	6	6	3	23	5	0.178571	2	1
503	5054	5	1	1	3	3	2	2	2	1	2	1	1	1	1	21	2	1994	19	1	1	4	3	2	2	31	121	101	188	181	181	181	2	1	1	1	1	1	2	1	1	1	1	1	0	21	1	10	5
507	5058	5	1	1	3	3	2	2	2	1	2	1	1	1	1	2	8	1978	35	5	3	4	3	2	2	31	131	111	111	151	115	181	5	14	2	2	6	14	5	#NULL!	2	2	6	#NULL!	21	0	0	1	1
512	5063	5	1	1	3	3	2	2	2	1	1	1	1	1	1	18	9	1993	20	2	2	4	3	2	2	31	121	111	101	151	115	181	6	1	1	6	1	1	6	1	1	6	1	1	19	2	0.0952381	1	1
549	5100	5	1	1	3	3	2	2	2	1	1	1	1	1	1	2	6	1983	30	4	3	2	2	1	1	2	105	111	111	115	115	115	2	11	11	6	6	2	2	11	11	6	6	2	10	3	0.230769	3	2
553	5104	5	1	1	3	3	2	2	2	1	2	1	1	1	1	13	1	1998	15	1	1	2	3	2	1	3	141	101	101	181	181	181	7	9	11	14	14	14	7	9	11	#NULL!	#NULL!	#NULL!	10	5	0.333333	4	2
570	5121	5	1	1	3	3	2	2	2	1	1	1	1	2	1	3	7	1950	63	10	6	4	3	2	1	3	131	111	111	181	181	181	4	1	1	14	14	14	4	1	1	#NULL!	#NULL!	#NULL!	21	0	0	1	1
591	5142	5	1	1	3	3	2	2	2	1	1	1	1	1	1	1	7	1995	18	1	1	4	3	2	1	3	101	111	111	181	181	181	5	1	1	1	1	1	5	1	1	1	1	1	14	7	0.333333	4	2
595	5146	5	1	1	3	3	2	2	2	1	2	1	1	1	1	25	6	1986	27	3	2	4	3	2	1	3	131	101	101	181	181	181	2	1	1	14	14	14	2	1	1	#NULL!	#NULL!	#NULL!	7	14	0.666667	7	4
601	5152	5	1	1	3	3	2	2	2	1	1	1	1	1	1	6	10	1988	25	3	2	4	4	3	1	4	101	111	101	188	181	181	4	13	1	4	14	14	4	#NULL!	1	4	#NULL!	#NULL!	5	10	0.666667	7	4
606	5157	5	1	1	3	3	2	2	2	1	1	1	1	1	1	23	11	1981	32	4	3	2	3	2	1	3	101	101	101	181	181	181	4	1	1	14	14	14	4	1	1	#NULL!	#NULL!	#NULL!	16	6	0.272727	3	2
607	5158	5	1	1	3	3	2	2	2	1	2	1	1	3	3	21	11	1986	27	3	2	2	3	2	2	31	101	101	101	181	181	188	13	1	1	14	13	14	#NULL!	1	1	#NULL!	#NULL!	#NULL!	15	4	0.210526	3	2
609	5160	5	1	1	3	3	2	2	2	1	2	1	1	3	3	12	1	1963	50	8	5	2	3	2	2	31	101	101	101	181	181	188	3	1	1	14	14	3	3	1	1	#NULL!	#NULL!	3	15	4	0.210526	3	2
611	5162	5	1	1	3	3	2	2	2	1	1	1	1	1	1	6	12	1984	29	3	2	2	3	2	1	3	101	101	101	181	181	181	3	1	1	14	14	14	3	1	1	#NULL!	#NULL!	#NULL!	15	4	0.210526	3	2
612	5163	5	1	1	3	3	2	2	2	1	2	1	1	3	3	15	12	1962	51	8	5	2	3	2	1	3	101	101	101	181	181	181	3	1	1	14	14	14	3	1	1	#NULL!	#NULL!	#NULL!	17	4	0.190476	2	1
618	5169	5	1	1	3	3	2	2	2	1	1	1	1	3	3	10	6	1960	53	8	5	2	3	2	2	31	101	101	101	181	181	181	3	1	1	14	3	14	3	1	1	#NULL!	3	#NULL!	16	5	0.238095	3	2
622	5173	5	1	1	3	3	2	2	2	1	1	2	1	2	1	11	11	1993	20	2	2	3	4	3	4	41	121	111	188	188	115	115	5	13	6	6	13	14	5	#NULL!	6	6	#NULL!	#NULL!	4	13	0.764706	8	4
623	5174	5	1	1	3	3	2	2	2	1	1	1	1	1	1	18	1	1962	51	8	5	3	3	2	2	31	105	188	111	188	115	115	2	9	6	6	13	4	2	9	6	6	#NULL!	4	16	5	0.238095	3	2
626	5177	5	1	1	3	3	2	2	2	1	1	1	1	2	1	21	3	1994	19	1	1	3	3	2	3	31	131	101	101	151	181	181	5	1	13	14	14	14	5	1	#NULL!	#NULL!	#NULL!	#NULL!	11	7	0.388889	4	2
630	5181	5	1	1	3	3	2	2	2	1	2	1	1	1	1	6	6	1978	35	5	3	2	3	2	2	31	121	101	188	181	181	151	5	9	1	14	14	6	5	9	1	#NULL!	#NULL!	6	0	21	1	10	5
651	6016	6	1	1	3	3	2	2	2	1	2	1	1	1	1	24	9	1993	20	2	2	2	3	2	2	31	131	101	188	121	115	135	13	13	9	14	4	3	#NULL!	#NULL!	9	#NULL!	4	3	7	10	0.588235	6	3
664	6029	6	1	1	3	3	2	2	2	1	1	1	1	3	3	10	4	1992	21	2	2	2	4	3	2	41	131	111	101	188	115	115	5	9	1	6	6	3	5	9	1	6	6	3	10	12	0.545455	6	3
730	6095	6	1	1	3	3	2	2	2	1	2	1	1	1	1	27	1	1997	16	1	1	2	2	1	2	21	121	111	111	151	141	115	1	11	1	1	13	3	1	11	1	1	#NULL!	3	12	5	0.294118	3	2
733	6098	6	1	1	3	3	2	2	2	1	2	1	1	1	1	2	1	1986	27	3	2	4	2	1	2	21	121	101	111	151	141	131	2	3	1	14	14	2	2	3	1	#NULL!	#NULL!	2	10	4	0.285714	3	2
743	6108	6	1	1	3	3	2	2	2	1	2	1	1	1	1	13	1	1983	30	4	3	4	3	2	2	31	141	111	101	121	121	121	1	1	1	1	1	4	1	1	1	1	1	4	14	7	0.333333	4	2
787	6152	6	1	1	3	3	2	2	2	1	2	1	1	1	1	1	8	1996	17	1	1	4	3	2	2	31	131	111	188	188	115	135	5	3	1	1	3	4	5	3	1	1	3	4	21	4	0.16	2	1
793	6158	6	1	1	3	3	2	2	2	1	1	1	1	2	1	21	6	1996	17	1	1	4	5	3	3	5	131	101	101	121	115	151	6	14	14	6	4	2	6	#NULL!	#NULL!	6	4	2	19	2	0.0952381	1	1
813	6178	6	1	1	3	3	2	2	2	1	2	2	1	3	3	11	5	1961	52	8	5	4	4	3	1	4	141	101	111	181	115	181	1	3	1	14	13	14	1	3	1	#NULL!	#NULL!	#NULL!	25	2	0.0740741	1	1
817	6182	6	1	1	3	3	2	2	2	1	2	1	1	1	1	1	2	1954	59	9	5	4	3	2	1	3	121	101	111	181	181	181	1	3	1	14	14	14	1	3	1	#NULL!	#NULL!	#NULL!	13	8	0.380952	4	2
826	6191	6	1	1	3	3	2	2	2	1	2	1	1	1	1	2	5	1970	43	6	4	4	2	1	1	2	131	101	188	181	181	181	13	1	6	14	14	14	#NULL!	1	6	#NULL!	#NULL!	#NULL!	7	7	0.5	5	3
840	6205	6	1	1	3	3	2	2	2	1	2	1	1	1	1	10	3	1995	18	1	1	2	3	2	1	3	141	111	111	181	181	151	13	1	1	14	14	3	#NULL!	1	1	#NULL!	#NULL!	3	19	3	0.136364	2	1
853	6218	6	1	1	3	3	2	2	2	1	2	1	1	1	1	20	7	1976	37	5	3	2	3	2	2	31	141	101	111	181	181	181	5	1	1	14	14	14	5	1	1	#NULL!	#NULL!	#NULL!	8	13	0.619048	7	4
884	6249	6	1	1	3	3	2	2	2	1	2	3	3	1	1	23	4	1988	25	3	2	2	3	2	2	31	101	111	111	151	181	115	6	1	9	6	3	3	6	1	9	6	3	3	12	9	0.428571	5	3
912	6277	6	1	1	3	3	2	2	2	1	2	1	1	2	1	1	8	1998	15	1	1	2	3	2	2	31	131	111	188	181	181	151	5	9	6	6	6	2	5	9	6	6	6	2	20	1	0.047619	1	1
914	6279	6	1	1	3	3	2	2	2	1	2	1	1	1	1	4	5	1989	24	2	2	2	3	2	2	31	105	111	188	181	181	181	5	9	13	6	6	3	5	9	#NULL!	6	6	3	7	14	0.666667	7	4
920	6285	6	1	1	3	3	2	2	2	1	1	1	1	1	1	24	1	1995	18	1	1	2	3	2	2	31	105	111	188	181	181	151	5	9	11	13	6	2	5	9	11	#NULL!	6	2	19	2	0.0952381	1	1
938	6303	6	1	1	3	3	2	2	2	1	1	1	1	3	3	31	10	1986	27	3	2	2	4	3	2	41	101	111	111	188	181	188	4	2	2	14	14	4	4	2	2	#NULL!	#NULL!	4	18	2	0.1	1	1
945	6310	6	1	1	3	3	2	2	2	1	2	1	1	1	1	22	4	1995	18	1	1	2	3	2	2	31	141	111	111	181	181	181	5	9	1	14	14	14	5	9	1	#NULL!	#NULL!	#NULL!	10	10	0.5	5	3
960	6325	6	1	1	3	3	2	2	2	1	1	1	1	1	1	25	5	1992	21	2	2	2	2	1	2	21	101	188	188	115	115	131	1	11	9	13	3	13	1	11	9	#NULL!	3	#NULL!	18	2	0.1	1	1
968	6333	6	1	1	3	3	2	2	2	1	1	1	1	1	1	16	7	1996	17	1	1	2	5	3	2	5	141	101	188	121	151	131	5	9	3	13	1	3	5	9	3	#NULL!	1	3	35	14	0.285714	3	2
975	6340	6	1	1	3	3	2	2	2	1	2	3	3	3	3	1	5	1992	21	2	2	2	2	1	2	21	121	101	188	151	121	115	6	1	1	4	9	4	6	1	1	4	9	4	14	2	0.125	2	1
979	6353	6	1	1	3	3	2	2	2	1	1	2	1	2	1	3	9	1993	20	2	2	2	3	2	2	31	101	188	101	115	121	135	6	1	1	4	13	13	6	1	1	4	#NULL!	#NULL!	21	3	0.125	2	1
1016	7020	7	3	2	2	2	3	1	3	1	1	3	3	2	1	1	8	1987	26	3	2	2	3	2	1	31	101	111	101	181	181	181	4	4	4	14	14	14	4	4	4	#NULL!	#NULL!	#NULL!	0	21	1	10	5
1028	7032	7	3	2	2	2	3	1	3	1	1	1	1	1	1	14	11	1987	26	3	2	4	3	2	2	31	101	111	111	181	181	151	4	1	1	14	14	3	4	1	1	#NULL!	#NULL!	3	14	14	0.5	5	3
1034	7038	7	3	2	2	2	3	1	3	1	2	1	1	1	1	11	8	1954	59	9	5	3	4	3	2	41	121	111	111	181	181	151	13	1	1	14	3	14	#NULL!	1	1	#NULL!	3	#NULL!	21	0	0	1	1
1060	7064	7	3	2	2	2	3	1	3	1	2	1	1	1	1	2	8	1973	40	6	4	3	3	2	1	3	131	101	111	181	181	181	4	1	1	14	14	14	4	1	1	#NULL!	#NULL!	#NULL!	15	6	0.285714	3	2
1072	7076	7	3	2	2	2	3	1	3	1	2	1	1	1	1	99	99	1973	40	6	4	4	3	2	1	3	101	101	111	181	181	181	5	13	1	14	14	14	5	#NULL!	1	#NULL!	#NULL!	#NULL!	7	14	0.666667	7	4
1081	8006	8	3	2	2	2	3	1	3	1	2	1	1	1	1	18	4	1984	29	3	2	2	3	2	2	31	101	111	111	181	115	115	1	9	1	14	13	13	1	9	1	#NULL!	#NULL!	#NULL!	12	9	0.428571	5	3
1091	8016	8	3	2	2	2	3	1	3	1	1	1	1	1	1	7	8	1983	30	4	3	2	3	2	2	31	131	101	101	181	115	181	3	1	11	14	2	14	3	1	11	#NULL!	2	#NULL!	15	6	0.285714	3	2
1093	8018	8	3	2	2	2	3	1	3	1	1	1	1	1	1	28	4	1968	45	7	4	4	3	2	2	31	101	101	101	181	188	181	2	1	1	14	3	14	2	1	1	#NULL!	3	#NULL!	6	15	0.714286	8	4
1099	8024	8	3	2	2	2	3	1	3	1	1	1	1	1	1	27	6	1963	50	8	5	2	3	2	2	31	105	101	101	181	115	181	3	1	1	14	3	14	3	1	1	#NULL!	3	#NULL!	21	0	0	1	1
1116	8041	8	3	2	2	2	3	1	3	1	2	1	1	2	1	12	1	1956	57	9	5	3	3	2	1	3	121	111	188	181	181	181	2	1	1	14	14	14	2	1	1	#NULL!	#NULL!	#NULL!	18	3	0.142857	2	1
1120	8045	8	3	2	2	2	3	1	3	1	2	1	1	1	1	11	3	1966	47	7	4	4	3	2	4	31	141	101	101	151	121	121	6	1	1	1	2	2	6	1	1	1	2	2	16	5	0.238095	3	2
1136	8061	8	3	2	2	2	3	1	3	1	1	1	1	1	1	15	4	1995	18	1	1	4	4	3	1	4	121	111	101	188	115	135	2	13	1	4	13	6	2	#NULL!	1	4	#NULL!	6	3	26	0.896552	9	5
1142	9004	9	3	2	2	3	3	1	3	1	1	1	1	2	1	99	12	1988	25	3	2	4	3	2	1	3	105	101	111	181	181	181	5	1	1	14	14	14	5	1	1	#NULL!	#NULL!	#NULL!	16	5	0.238095	3	2
1147	9009	9	3	2	2	3	3	1	3	1	1	1	1	3	3	99	3	1989	24	2	2	2	3	2	2	31	101	101	111	181	181	115	1	3	3	14	14	13	1	3	3	#NULL!	#NULL!	#NULL!	12	9	0.428571	5	3
1157	9019	9	3	2	2	3	3	1	3	1	2	1	1	1	1	13	8	1974	39	5	3	2	3	2	2	31	105	111	111	181	115	135	4	11	9	4	6	4	4	11	9	4	6	4	11	10	0.47619	5	3
1171	9033	9	3	2	2	3	3	1	3	1	1	1	1	1	1	19	6	1996	17	1	1	2	3	2	2	31	101	101	101	181	115	115	3	1	6	14	13	11	3	1	6	#NULL!	#NULL!	11	19	2	0.0952381	1	1
1176	9038	9	3	2	2	3	3	1	3	1	1	1	1	1	1	99	7	1993	20	2	2	4	3	2	2	31	105	111	111	181	181	115	3	1	1	14	14	6	3	1	1	#NULL!	#NULL!	6	15	6	0.285714	3	2
1182	9044	9	3	2	2	3	3	1	3	1	2	3	3	1	1	16	1	1967	46	7	4	2	3	2	1	3	101	111	188	181	181	181	2	1	1	14	14	14	2	1	1	#NULL!	#NULL!	#NULL!	0	21	1	10	5
1189	9051	9	3	2	2	3	3	1	3	1	2	3	3	3	3	16	3	1971	42	6	4	2	3	2	2	31	101	111	111	181	181	181	3	1	6	14	14	14	3	1	6	#NULL!	#NULL!	#NULL!	3	18	0.857143	9	5
1193	9055	9	3	2	2	3	3	1	3	1	1	1	1	2	1	99	2	1956	57	9	5	4	3	2	2	31	101	111	111	181	181	115	3	2	1	14	14	2	3	2	1	#NULL!	#NULL!	2	0	21	1	10	5
1194	9056	9	3	2	2	3	3	1	3	1	2	1	1	3	3	99	5	1964	49	7	4	4	2	1	1	2	101	181	111	181	181	181	5	14	1	14	14	14	5	#NULL!	1	#NULL!	#NULL!	#NULL!	14	0	0	1	1
1199	9061	9	3	2	2	3	3	1	3	1	1	3	3	3	3	1	6	1989	24	2	2	4	3	2	2	31	131	111	111	181	181	181	5	9	1	14	14	14	5	9	1	#NULL!	#NULL!	#NULL!	17	4	0.190476	2	1
1209	9071	9	3	2	2	3	3	1	3	1	2	1	1	1	1	27	9	1985	28	3	2	2	4	3	2	41	101	111	101	181	121	135	3	11	11	14	14	4	3	11	11	#NULL!	#NULL!	4	17	7	0.291667	3	2
1211	9073	9	3	2	2	3	3	1	3	1	1	1	1	3	3	23	7	1964	49	7	4	2	3	2	2	31	105	111	111	181	181	115	3	2	3	14	14	3	3	2	3	#NULL!	#NULL!	3	13	8	0.380952	4	2
1214	9076	9	3	2	2	3	3	1	3	1	2	1	1	3	3	31	5	1969	44	6	4	2	2	1	2	21	101	181	111	181	181	115	2	14	1	14	14	3	2	#NULL!	1	#NULL!	#NULL!	3	14	0	0	1	1
1215	9077	9	3	2	2	3	3	1	3	1	2	1	1	3	3	17	9	1979	34	4	3	2	3	2	2	31	121	111	111	181	181	115	2	2	2	14	14	2	2	2	2	#NULL!	#NULL!	2	20	1	0.047619	1	1
1217	9079	9	3	2	2	3	3	1	3	1	1	1	1	1	1	25	10	1979	34	4	3	2	4	3	2	41	105	111	111	181	181	115	2	11	3	14	14	11	2	11	3	#NULL!	#NULL!	11	12	12	0.5	5	3
1220	9082	9	3	2	2	3	3	1	3	1	1	1	1	1	1	14	3	1956	57	9	5	2	2	1	2	21	101	181	111	181	181	115	3	14	3	14	14	3	3	#NULL!	3	#NULL!	#NULL!	3	12	10	0.454545	5	3
1227	9089	9	3	2	2	3	3	1	3	1	2	1	1	3	3	8	6	1982	31	4	3	2	3	2	2	31	101	111	111	181	115	115	3	9	1	14	1	3	3	9	1	#NULL!	1	3	21	0	0	1	1
1231	9093	9	3	2	2	3	3	1	3	1	1	1	1	1	1	3	11	1997	16	1	1	2	3	2	2	31	105	111	111	181	181	115	1	1	1	14	14	1	1	1	1	#NULL!	#NULL!	1	19	2	0.0952381	1	1
1249	9111	9	3	2	2	3	3	1	3	1	2	1	1	1	1	11	5	1970	43	6	4	4	3	2	1	3	101	111	111	181	181	181	2	13	1	14	14	14	2	#NULL!	1	#NULL!	#NULL!	#NULL!	7	14	0.666667	7	4
1266	9128	9	3	2	2	3	3	1	3	1	1	3	3	3	3	18	7	1998	15	1	1	2	3	2	2	31	101	111	111	188	181	121	3	1	1	2	14	14	3	1	1	2	#NULL!	#NULL!	16	4	0.2	2	1
1270	9132	9	3	2	2	3	3	1	3	1	2	3	3	3	3	13	6	1967	46	7	4	2	3	2	2	31	105	111	111	181	181	188	2	1	1	14	14	13	2	1	1	#NULL!	#NULL!	#NULL!	17	4	0.190476	2	1
1272	9134	9	3	2	2	3	3	1	3	1	1	3	3	3	3	3	7	1989	24	2	2	2	4	3	2	41	105	111	111	181	121	115	2	13	3	14	6	6	2	#NULL!	3	#NULL!	6	6	7	12	0.631579	7	4
1285	9147	9	3	2	2	3	3	1	3	1	1	3	3	3	3	7	7	1971	42	6	4	4	3	2	1	3	101	111	111	181	181	115	2	1	1	14	14	4	2	1	1	#NULL!	#NULL!	4	11	10	0.47619	5	3
1286	9148	9	3	2	2	3	3	1	3	1	1	1	1	3	3	1	12	1975	38	5	3	2	4	3	2	41	105	111	111	181	181	188	2	1	1	14	14	2	2	1	1	#NULL!	#NULL!	2	14	10	0.416667	5	3
1287	9149	9	3	2	2	3	3	1	3	1	2	1	1	3	3	23	2	1957	56	9	5	2	3	2	2	31	105	111	111	181	181	115	2	2	2	14	14	2	2	2	2	#NULL!	#NULL!	2	14	3	0.176471	2	1
1288	9150	9	3	2	2	3	3	1	3	1	2	1	1	3	3	1	6	1970	43	6	4	2	4	3	2	41	101	111	111	188	181	181	3	1	1	3	14	14	3	1	1	3	#NULL!	#NULL!	5	21	0.807692	9	5
1289	9151	9	3	2	2	3	3	1	3	1	1	1	1	2	1	22	9	1967	46	7	4	4	3	2	3	31	141	111	101	121	181	181	2	13	13	14	14	14	2	#NULL!	#NULL!	#NULL!	#NULL!	#NULL!	12	7	0.368421	4	2
1297	9159	9	3	2	2	3	3	1	3	1	1	1	1	1	1	99	99	1985	28	3	2	2	4	3	2	41	105	101	101	181	181	188	2	1	1	14	14	2	2	1	1	#NULL!	#NULL!	2	7	14	0.666667	7	4
1300	9162	9	3	2	2	3	3	1	3	1	1	1	1	1	1	2	5	1961	52	8	5	2	3	2	1	3	121	111	111	181	181	151	2	1	1	14	14	2	2	1	1	#NULL!	#NULL!	2	10	14	0.583333	6	3
1305	9167	9	3	2	2	3	3	1	3	1	1	3	3	3	3	17	8	1979	34	4	3	4	3	2	3	31	105	111	188	188	181	181	2	1	1	4	14	14	2	1	1	4	#NULL!	#NULL!	18	3	0.142857	2	1
1306	9168	9	3	2	2	3	3	1	3	1	1	1	1	1	1	2	5	1992	21	2	2	4	3	2	1	3	105	111	111	181	181	181	1	1	1	14	14	14	1	1	1	#NULL!	#NULL!	#NULL!	14	7	0.333333	4	2
1313	9175	9	3	2	2	3	3	1	3	1	2	1	1	1	1	99	99	1970	43	6	4	2	3	2	1	3	101	111	111	181	181	181	3	9	9	14	14	14	3	9	9	#NULL!	#NULL!	#NULL!	15	6	0.285714	3	2
1315	9177	9	3	2	2	3	3	1	3	1	2	1	1	1	1	99	99	1977	36	5	3	2	3	2	1	3	101	111	111	181	181	181	3	9	9	14	14	14	3	9	9	#NULL!	#NULL!	#NULL!	15	6	0.285714	3	2
1320	9182	9	3	2	2	3	3	1	3	1	1	1	1	1	1	2	7	1955	58	9	5	4	3	2	1	3	105	111	101	181	181	181	3	1	1	14	14	14	3	1	1	#NULL!	#NULL!	#NULL!	7	17	0.708333	8	4
1322	9184	9	3	2	2	3	3	1	3	1	1	1	1	1	1	11	9	1991	22	2	2	4	3	2	1	3	131	111	111	181	181	181	2	1	1	14	14	14	2	1	1	#NULL!	#NULL!	#NULL!	7	13	0.65	7	4
1324	9186	9	3	2	2	3	3	1	3	1	1	1	1	1	1	9	2	1988	25	3	2	4	3	2	1	3	101	101	111	181	181	181	7	9	4	14	14	14	7	9	4	#NULL!	#NULL!	#NULL!	7	13	0.65	7	4
1328	9190	9	3	2	2	3	3	1	3	1	1	1	1	1	1	99	99	1995	18	1	1	4	3	2	1	3	101	111	111	181	181	181	3	3	3	14	14	14	3	3	3	#NULL!	#NULL!	#NULL!	18	3	0.142857	2	1
1330	9192	9	3	2	2	3	3	1	3	1	1	1	1	1	1	99	99	1970	43	6	4	4	2	1	1	2	105	111	111	181	181	181	3	9	9	14	14	14	3	9	9	#NULL!	#NULL!	#NULL!	10	4	0.285714	3	2
1347	9209	9	3	2	2	3	3	1	3	1	2	1	1	1	1	99	99	1974	39	5	3	4	3	2	1	3	101	111	111	181	181	181	3	1	1	14	14	14	3	1	1	#NULL!	#NULL!	#NULL!	18	3	0.142857	2	1
1349	9211	9	3	2	2	3	3	1	3	1	2	1	1	1	1	99	99	1972	41	6	4	4	3	2	1	3	101	111	111	181	181	181	3	3	9	14	14	14	3	3	9	#NULL!	#NULL!	#NULL!	15	6	0.285714	3	2
1354	9216	9	3	2	2	3	3	1	3	1	1	1	1	1	1	99	99	1953	60	10	6	4	3	2	1	3	101	111	111	181	181	181	3	1	9	14	14	14	3	1	9	#NULL!	#NULL!	#NULL!	11	10	0.47619	5	3
1361	9223	9	3	2	2	3	3	1	3	1	1	1	1	1	1	3	6	1997	16	1	1	2	3	2	2	31	101	111	111	181	181	181	1	3	3	14	14	14	1	3	3	#NULL!	#NULL!	#NULL!	15	10	0.4	4	2
1382	9246	9	3	2	2	3	3	1	3	1	2	1	1	2	1	7	3	1982	31	4	3	2	3	2	2	31	101	111	111	181	181	181	3	1	9	14	14	14	3	1	9	#NULL!	#NULL!	#NULL!	21	14	0.4	4	2
1389	10003	10	3	2	2	2	4	2	4	1	2	3	3	3	3	10	1	1991	22	2	2	2	3	2	2	31	101	111	111	181	181	151	6	11	1	14	6	4	6	11	1	#NULL!	6	4	7	14	0.666667	7	4
1393	10007	10	3	2	2	2	4	2	4	1	1	3	3	3	3	19	10	1956	57	9	5	2	3	2	2	31	131	111	111	181	181	151	3	1	1	14	14	3	3	1	1	#NULL!	#NULL!	3	7	14	0.666667	7	4
1398	10012	10	3	2	2	2	4	2	4	1	1	3	3	2	1	3	6	1994	19	1	1	2	3	2	2	31	131	111	111	181	181	151	5	9	11	14	14	4	5	9	11	#NULL!	#NULL!	4	14	7	0.333333	4	2
1400	10014	10	3	2	2	2	4	2	4	1	1	3	3	3	3	99	6	1977	36	5	3	4	4	3	2	41	131	111	111	188	181	151	13	9	3	13	14	4	#NULL!	9	3	#NULL!	#NULL!	4	7	21	0.75	8	4
1403	10017	10	3	2	2	2	4	2	4	1	2	3	3	3	3	1	10	1965	48	7	4	2	3	2	2	31	105	111	111	181	181	135	2	3	1	14	14	3	2	3	1	#NULL!	#NULL!	3	7	14	0.666667	7	4
1417	10031	10	3	2	2	2	4	2	4	1	1	3	3	3	3	13	6	1994	19	1	1	2	3	2	2	31	101	111	188	181	181	135	3	11	3	14	14	3	3	11	3	#NULL!	#NULL!	3	2	10	0.833333	9	5
1419	10033	10	3	2	2	2	4	2	4	1	1	3	3	3	3	28	11	1995	18	1	1	2	3	2	2	31	101	111	111	181	181	135	5	9	1	14	14	3	5	9	1	#NULL!	#NULL!	3	21	0	0	1	1
1435	10049	10	3	2	2	2	4	2	4	1	2	1	1	1	1	16	12	1967	46	7	4	2	3	2	2	31	105	111	111	181	181	135	5	1	1	14	14	3	5	1	1	#NULL!	#NULL!	3	21	0	0	1	1
1445	10059	10	3	2	2	2	4	2	4	1	2	1	1	1	1	9	4	1997	16	1	1	4	3	2	2	31	101	111	111	181	181	135	5	13	1	14	14	6	5	#NULL!	1	#NULL!	#NULL!	6	16	5	0.238095	3	2
1455	10069	10	3	2	2	2	4	2	4	1	1	3	3	3	3	7	10	1979	34	4	3	4	3	2	2	31	105	111	111	181	181	151	5	13	9	14	14	2	5	#NULL!	9	#NULL!	#NULL!	2	7	14	0.666667	7	4
1471	10085	10	3	2	2	2	4	2	4	1	2	1	1	1	1	7	11	1949	64	10	6	2	3	2	2	31	131	111	111	181	181	135	13	1	1	14	14	3	#NULL!	1	1	#NULL!	#NULL!	3	21	0	0	1	1
1473	10087	10	3	2	2	2	4	2	4	1	1	1	1	1	1	3	3	1997	16	1	1	2	3	2	2	31	121	111	101	181	181	135	5	3	3	14	14	13	5	3	3	#NULL!	#NULL!	#NULL!	14	7	0.333333	4	2
1495	11001	11	3	2	2	2	4	2	4	1	1	1	1	1	1	17	6	1995	18	1	1	2	3	2	1	3	105	111	111	181	181	181	5	11	1	14	14	14	5	11	1	#NULL!	#NULL!	#NULL!	14	7	0.333333	4	2
1521	11027	11	3	2	2	2	4	2	4	1	2	1	1	1	1	12	12	1991	22	2	2	2	3	2	1	3	121	111	111	181	181	181	2	1	1	14	14	14	2	1	1	#NULL!	#NULL!	#NULL!	14	7	0.333333	4	2
1526	11032	11	3	2	2	2	4	2	4	1	2	3	3	3	3	27	9	1994	19	1	1	2	3	2	2	31	101	111	111	181	181	131	4	1	3	14	14	6	4	1	3	#NULL!	#NULL!	6	14	7	0.333333	4	2
1529	11035	11	3	2	2	2	4	2	4	1	2	3	3	3	3	2	4	1997	16	1	1	2	3	2	1	3	121	111	111	181	181	181	5	11	3	14	14	4	5	11	3	#NULL!	#NULL!	4	14	7	0.333333	4	2
1550	11056	11	3	2	2	2	4	2	4	1	2	1	1	1	1	8	12	1985	28	3	2	2	3	2	2	31	131	111	111	181	181	135	3	1	3	14	14	3	3	1	3	#NULL!	#NULL!	3	14	7	0.333333	4	2
1553	11059	11	3	2	2	2	4	2	4	1	2	1	1	1	1	24	1	1988	25	3	2	2	2	1	2	21	101	181	111	181	181	135	2	14	1	14	14	3	2	#NULL!	1	#NULL!	#NULL!	3	7	7	0.5	5	3
1569	11075	11	3	2	2	2	4	2	4	1	1	1	1	1	1	1	8	1949	64	10	6	2	2	1	2	21	101	181	111	181	181	135	2	14	3	14	14	2	2	#NULL!	3	#NULL!	#NULL!	2	7	7	0.5	5	3
1575	12006	12	3	2	2	2	4	2	4	1	2	2	1	2	1	11	5	1980	33	4	3	2	3	2	2	31	105	111	111	181	181	135	3	1	1	14	14	3	3	1	1	#NULL!	#NULL!	3	14	7	0.333333	4	2
1581	12012	12	3	2	2	2	4	2	4	1	1	1	1	1	1	2	8	1987	26	3	2	2	3	2	2	31	101	111	111	181	181	151	5	1	1	14	14	6	5	1	1	#NULL!	#NULL!	6	14	7	0.333333	4	2
1599	12030	12	3	2	2	2	4	2	4	1	2	3	3	3	3	17	5	1978	35	5	3	2	3	2	4	31	105	111	111	181	115	181	6	9	6	14	9	14	6	9	6	#NULL!	9	#NULL!	7	14	0.666667	7	4
1612	12043	12	3	2	2	2	4	2	4	1	1	3	3	3	3	28	8	1995	17	1	1	2	3	2	2	31	105	111	111	181	181	151	3	11	3	14	14	6	3	11	3	#NULL!	#NULL!	6	21	0	0	1	1
1613	12044	12	3	2	2	2	4	2	4	1	1	3	3	3	3	27	3	1995	17	1	1	2	3	2	4	31	121	111	111	181	181	135	3	3	3	14	14	3	3	3	3	#NULL!	#NULL!	3	16	5	0.238095	3	2
1691	13016	13	2	3	1	1	5	1	5	1	1	1	1	1	1	22	2	1969	44	6	4	4	2	1	2	21	121	111	111	188	188	115	2	1	1	2	2	2	2	1	1	2	2	2	18	10	0.357143	4	2
1718	13043	13	2	3	1	1	5	1	5	1	2	3	3	3	3	99	7	1979	34	4	3	4	3	2	2	31	101	111	111	115	115	131	7	9	1	1	4	4	7	9	1	1	4	4	5	25	0.833333	9	5
1719	13044	13	2	3	1	1	5	1	5	1	2	1	1	2	1	21	8	1994	19	1	1	2	3	2	2	31	101	101	111	121	121	188	13	1	1	1	13	13	#NULL!	1	1	1	#NULL!	#NULL!	18	3	0.142857	2	1
1721	13046	13	2	3	1	1	5	1	5	1	2	2	1	3	3	12	6	1966	47	7	4	1	2	1	2	21	121	111	111	141	115	115	13	1	1	13	3	3	#NULL!	1	1	#NULL!	3	3	18	2	0.1	1	1
1735	13060	13	2	3	1	1	5	1	5	1	1	1	1	3	3	24	5	1966	47	7	4	1	3	2	2	31	101	111	111	181	115	115	2	1	1	1	3	6	2	1	1	1	3	6	18	3	0.142857	2	1
1786	13111	13	2	3	1	1	5	1	5	1	2	1	1	1	1	15	10	1979	34	4	3	1	3	2	2	31	101	188	111	181	121	181	5	3	1	9	9	4	5	3	1	9	9	4	21	0	0	1	1
1789	13114	13	2	3	1	1	5	1	5	1	1	2	1	2	1	7	4	1984	29	3	2	1	3	2	2	31	101	188	111	181	121	181	5	1	1	1	9	9	5	1	1	1	9	9	21	0	0	1	1
1829	13154	13	2	3	1	1	5	1	5	1	1	3	3	3	3	17	1	1998	15	1	1	1	3	2	2	31	101	188	111	181	181	181	4	1	1	1	13	6	4	1	1	1	#NULL!	6	14	6	0.3	3	2
1834	13159	13	2	3	1	1	5	1	5	1	2	3	3	3	3	9	7	1998	15	1	1	1	3	2	1	3	101	188	111	181	181	181	4	1	1	6	9	6	4	1	1	6	9	6	18	3	0.142857	2	1
1836	13161	13	2	3	1	1	5	1	5	1	2	3	3	3	3	5	7	1997	16	1	1	1	3	2	1	3	101	188	111	181	181	181	1	1	4	6	9	6	1	1	4	6	9	6	18	3	0.142857	2	1
1837	13162	13	2	3	1	1	5	1	5	1	2	3	3	3	3	23	11	1997	16	1	1	1	2	1	1	2	101	181	188	181	181	181	5	1	1	1	13	6	5	1	1	1	#NULL!	6	12	2	0.142857	2	1
1861	13186	13	2	3	1	1	5	1	5	1	1	1	1	2	1	22	9	1970	43	6	4	4	2	1	2	21	121	111	111	188	188	115	2	1	1	2	2	2	2	1	1	2	2	2	18	10	0.357143	4	2
1881	13206	13	2	3	1	1	5	1	5	1	1	2	1	3	3	14	6	1989	24	2	2	1	2	1	1	2	101	101	101	121	121	115	1	3	3	6	3	2	1	3	3	6	3	2	5	18	0.782609	8	4
1921	14036	14	2	3	1	1	5	1	6	1	1	1	1	1	1	2	1	1992	21	2	2	2	4	3	2	41	121	111	111	115	181	181	2	2	3	3	14	14	2	2	3	3	#NULL!	#NULL!	21	0	0	1	1
1937	14052	14	2	3	1	1	5	1	6	1	2	1	1	1	1	99	99	1980	33	4	3	4	3	2	2	31	131	111	188	181	181	181	13	1	1	14	14	14	#NULL!	1	1	#NULL!	#NULL!	#NULL!	14	7	0.333333	4	2
1999	14114	14	2	3	1	1	5	1	6	1	2	2	1	2	1	12	2	1961	52	8	5	4	3	2	2	31	121	111	111	181	181	181	2	1	1	14	14	14	2	1	1	#NULL!	#NULL!	#NULL!	11	10	0.47619	5	3
2005	14120	14	2	3	1	1	5	1	6	1	2	1	1	1	1	99	99	1975	38	5	3	4	3	2	2	31	131	111	111	181	181	181	6	1	1	14	14	14	6	1	1	#NULL!	#NULL!	#NULL!	10	14	0.583333	6	3
2020	14135	14	2	3	1	1	5	1	6	1	1	1	1	3	3	19	3	1972	41	6	4	1	2	1	2	21	101	111	111	181	181	181	5	1	1	14	14	14	5	1	1	#NULL!	#NULL!	#NULL!	11	3	0.214286	3	2
2023	14138	14	2	3	1	1	5	1	6	1	2	1	1	1	1	21	8	1969	44	6	4	1	3	2	1	3	121	111	111	181	181	181	2	1	1	14	14	14	2	1	1	#NULL!	#NULL!	#NULL!	20	1	0.047619	1	1
2041	14156	14	2	3	1	1	5	1	6	1	1	1	1	1	1	31	7	1993	20	2	2	2	3	2	2	31	121	111	111	181	181	181	5	1	1	14	14	14	5	1	1	#NULL!	#NULL!	#NULL!	21	3	0.125	2	1
4	1004	1	3	2	2	2	1	2	1	1	1	2	1	2	1	99	5	1980	33	4	3	2	3	2	2	31	141	111	111	151	151	151	13	13	13	13	14	14	#NULL!	#NULL!	#NULL!	#NULL!	#NULL!	#NULL!	3	18	0.857143	9	5
6	1006	1	3	2	2	2	1	2	1	1	2	2	1	2	1	16	9	1974	39	5	3	2	3	2	2	31	101	111	111	188	151	151	4	4	3	14	14	14	4	4	3	#NULL!	#NULL!	#NULL!	12	4	0.25	3	2
8	1008	1	3	2	2	2	1	2	1	1	2	2	1	3	3	8	5	1972	41	6	4	2	3	2	2	31	141	111	111	141	151	151	2	2	3	2	3	1	2	2	3	2	3	1	12	2	0.142857	2	1
15	1015	1	3	2	2	2	1	2	1	1	1	1	1	1	1	99	2	1988	25	3	2	2	2	1	2	21	105	111	111	141	151	151	3	2	1	1	1	2	3	2	1	1	1	2	13	7	0.35	4	2
22	2004	2	3	2	2	2	1	2	1	1	1	2	1	2	1	15	8	1978	35	5	3	2	2	1	2	21	105	111	111	151	151	151	4	14	2	2	14	14	4	#NULL!	2	2	#NULL!	#NULL!	4	22	0.846154	9	5
26	2008	2	3	2	2	2	1	2	1	1	1	2	1	2	1	8	9	1983	30	4	3	2	2	1	2	21	141	111	111	151	151	151	13	13	13	13	14	14	#NULL!	#NULL!	#NULL!	#NULL!	#NULL!	#NULL!	3	18	0.857143	9	5
28	2010	2	3	2	2	2	1	2	1	1	2	2	1	2	1	2	1	1973	40	6	4	2	2	1	1	2	101	111	111	188	151	151	4	4	3	14	14	14	4	4	3	#NULL!	#NULL!	#NULL!	12	4	0.25	3	2
30	2012	2	3	2	2	2	1	2	1	1	2	3	3	3	3	23	8	1974	39	5	3	2	2	1	1	2	141	111	111	141	151	151	2	2	3	2	3	1	2	2	3	2	3	1	12	2	0.142857	2	1
41	2023	2	3	2	2	2	1	2	1	1	2	2	1	2	1	28	4	1987	26	3	2	2	2	1	2	21	141	111	111	188	141	188	3	1	3	13	14	14	3	1	3	#NULL!	#NULL!	#NULL!	3	13	0.8125	9	5
47	2029	2	3	2	2	2	1	2	1	1	1	2	1	2	1	5	5	1983	30	4	3	2	2	1	1	2	141	111	111	141	141	188	3	3	4	9	13	13	3	3	4	9	#NULL!	#NULL!	2	10	0.833333	9	5
71	2053	2	3	2	2	2	1	2	1	1	1	1	1	1	1	29	5	1963	50	8	5	4	3	2	1	3	121	111	111	151	151	151	2	2	1	6	13	9	2	2	1	6	#NULL!	9	15	6	0.285714	3	2
73	2055	2	3	2	2	2	1	2	1	1	1	1	1	1	1	99	99	1957	56	9	5	4	3	2	1	3	141	101	101	151	151	151	2	1	1	1	1	1	2	1	1	1	1	1	15	3	0.166667	2	1
76	2058	2	3	2	2	2	1	2	1	1	1	2	1	2	1	8	9	1983	30	4	3	2	2	1	2	21	121	101	101	188	115	151	9	11	6	13	13	13	9	11	6	#NULL!	#NULL!	#NULL!	14	0	0	1	1
77	2059	2	3	2	2	2	1	2	1	1	2	2	1	2	1	22	2	1995	18	1	1	2	2	1	2	21	101	101	188	188	115	151	3	9	11	13	14	14	3	9	11	#NULL!	#NULL!	#NULL!	21	8	0.275862	3	2
84	2066	2	3	2	2	2	1	2	1	1	1	2	1	2	1	30	10	1973	40	6	4	2	2	1	2	21	121	188	188	188	188	151	3	4	11	13	13	13	3	4	11	#NULL!	#NULL!	#NULL!	3	11	0.785714	8	4
88	2070	2	3	2	2	2	1	2	1	1	2	2	1	2	1	19	1	1977	36	5	3	2	2	1	2	21	121	101	188	121	151	121	3	3	4	14	14	14	3	3	4	#NULL!	#NULL!	#NULL!	6	8	0.571429	6	3
116	2098	2	3	2	2	2	1	2	1	1	2	2	1	2	1	1	5	1973	40	6	4	2	3	2	2	31	101	101	111	188	115	151	1	1	3	3	4	4	1	1	3	3	4	4	20	5	0.2	2	1
118	2100	2	3	2	2	2	1	2	1	1	1	2	1	2	1	25	6	1978	35	5	3	2	3	2	1	3	121	101	101	188	115	151	2	3	3	3	3	4	2	3	3	3	3	4	21	10	0.322581	4	2
124	2106	2	3	2	2	2	1	2	1	1	1	3	3	3	3	15	11	1970	43	6	4	2	2	1	2	21	101	188	188	121	115	151	4	4	4	3	4	4	4	4	4	3	4	4	14	16	0.533333	6	3
139	2121	2	3	2	2	2	1	2	1	1	1	3	3	3	3	31	12	1970	43	6	4	2	3	2	1	3	101	111	101	115	115	151	4	4	3	4	4	4	4	4	3	4	4	4	10	18	0.642857	7	4
153	2135	2	3	2	2	2	1	2	1	1	1	2	1	2	1	2	10	1991	22	2	2	2	3	2	1	3	105	111	111	141	141	188	4	9	11	13	13	14	4	9	11	#NULL!	#NULL!	#NULL!	4	8	0.666667	7	4
155	2137	2	3	2	2	2	1	2	1	1	1	2	1	3	3	31	10	1993	20	2	2	2	3	2	2	31	105	111	111	141	141	188	3	3	1	1	3	1	3	3	1	1	3	1	12	4	0.25	3	2
175	3018	3	1	1	3	3	1	2	1	1	1	1	1	1	1	1	9	1973	40	6	4	2	2	1	1	2	101	111	111	188	151	151	2	2	3	2	2	3	2	2	3	2	2	3	13	7	0.35	4	2
179	3022	3	1	1	3	3	1	2	1	1	1	1	1	1	1	19	8	1968	45	7	4	2	2	1	1	2	105	111	111	151	151	151	3	3	3	3	14	14	3	3	3	3	#NULL!	#NULL!	10	4	0.285714	3	2
228	3071	3	1	1	3	3	1	2	1	1	1	2	1	2	1	18	1	1958	55	9	5	2	2	1	1	2	121	188	101	121	115	151	4	4	4	4	4	4	4	4	4	4	4	4	15	14	0.482759	5	3
229	3072	3	1	1	3	3	1	2	1	1	2	1	1	1	1	1	11	1963	50	8	5	2	2	1	1	2	101	101	188	188	115	151	3	3	3	4	4	4	3	3	3	4	4	4	13	7	0.35	4	2
236	3079	3	1	1	3	3	1	2	1	1	1	3	3	3	3	10	11	1951	62	10	6	2	2	1	2	21	101	188	101	188	115	151	2	3	3	4	4	4	2	3	3	4	4	4	21	5	0.192308	2	1
261	3118	3	1	1	3	3	1	2	1	1	1	1	1	1	1	5	10	1970	43	6	4	2	2	1	1	2	101	111	111	188	151	151	2	2	3	2	2	3	2	2	3	2	2	3	13	7	0.35	4	2
279	4001	4	3	2	2	2	2	2	2	1	1	3	3	3	3	23	8	1963	50	8	5	2	3	2	1	3	105	101	101	181	181	181	1	4	2	14	14	14	1	4	2	#NULL!	#NULL!	#NULL!	7	14	0.666667	7	4
307	4029	4	3	2	2	2	2	2	2	1	2	3	3	3	3	10	6	1960	53	8	5	2	2	1	2	21	121	111	111	188	141	151	4	1	3	3	2	4	4	1	3	3	2	4	14	0	0	1	1
311	4033	4	3	2	2	2	2	2	2	1	1	3	3	3	3	12	11	1965	48	7	4	2	2	1	2	21	141	101	111	188	115	151	3	3	4	2	2	3	3	3	4	2	2	3	14	0	0	1	1
313	4035	4	3	2	2	2	2	2	2	1	2	3	3	2	1	18	7	1979	34	4	3	2	2	1	2	21	105	111	188	115	141	131	4	3	2	3	9	2	4	3	2	3	9	2	16	0	0	1	1
315	4037	4	3	2	2	2	2	2	2	1	1	3	3	3	3	10	8	1954	59	9	5	2	1	1	1	1	101	111	188	151	115	115	3	1	3	3	4	4	3	1	3	3	4	4	8	4	0.333333	4	2
317	4039	4	3	2	2	2	2	2	2	1	2	3	3	3	3	18	2	1981	32	4	3	2	1	1	1	1	121	111	188	151	188	188	3	9	6	14	3	4	3	9	6	#NULL!	3	4	7	2	0.222222	3	2
319	4041	4	3	2	2	2	2	2	2	1	1	3	3	3	3	7	11	1988	25	3	2	2	1	1	1	1	105	111	188	151	188	151	4	3	2	2	2	2	4	3	2	2	2	2	7	7	0.5	5	3
321	4043	4	3	2	2	2	2	2	2	1	1	3	3	3	3	14	10	1993	20	2	2	2	1	1	1	1	101	188	111	151	115	188	2	1	13	4	3	9	2	1	#NULL!	4	3	9	7	2	0.222222	3	2
323	4045	4	3	2	2	2	2	2	2	1	2	3	3	3	3	31	8	1961	52	8	5	2	1	1	1	1	121	111	111	115	188	188	3	1	3	3	3	4	3	1	3	3	3	4	7	0	0	1	1
330	4052	4	3	2	2	2	2	2	2	1	2	1	1	1	1	14	3	1967	46	7	4	2	2	1	2	21	105	111	111	188	141	151	3	3	2	2	4	4	3	3	2	2	4	4	14	0	0	1	1
335	4057	4	3	2	2	2	2	2	2	1	1	1	1	1	1	19	4	1951	62	10	6	2	2	1	2	21	105	111	188	121	115	151	4	1	3	2	2	4	4	1	3	2	2	4	14	0	0	1	1
368	4090	4	3	2	2	2	2	2	2	1	2	1	1	1	1	99	99	1977	36	5	3	2	3	2	1	3	101	111	101	181	181	181	4	3	1	14	14	14	4	3	1	#NULL!	#NULL!	#NULL!	20	1	0.047619	1	1
396	4118	4	3	2	2	2	2	2	2	1	2	1	1	1	1	13	6	1983	30	4	3	2	3	2	1	3	101	101	101	181	181	181	2	1	1	14	14	14	2	1	1	#NULL!	#NULL!	#NULL!	21	0	0	1	1
425	4147	4	3	2	2	2	2	2	2	1	2	3	3	3	3	2	7	1982	31	4	3	2	2	1	2	21	101	111	111	151	188	115	4	13	2	6	2	9	4	#NULL!	2	6	2	9	7	7	0.5	5	3
432	4154	4	3	2	2	2	2	2	2	1	2	3	3	3	3	22	6	1959	54	8	5	2	1	1	2	11	105	188	111	188	141	151	4	1	3	3	4	3	4	1	3	3	4	3	14	0	0	1	1
433	4155	4	3	2	2	2	2	2	2	1	1	3	3	3	3	14	2	1998	15	1	1	2	1	1	2	11	101	101	188	141	188	151	3	3	4	2	4	4	3	3	4	2	4	4	14	0	0	1	1
434	4156	4	3	2	2	2	2	2	2	1	2	3	3	3	3	4	8	1984	29	3	2	2	1	1	2	11	101	111	188	151	151	115	5	3	1	14	2	3	5	3	1	#NULL!	2	3	7	2	0.222222	3	2
529	5080	5	1	1	3	3	2	2	2	1	1	1	1	1	1	19	8	1987	26	3	2	4	3	2	1	3	105	111	111	181	181	121	4	3	1	1	1	1	4	3	1	1	1	1	1	20	0.952381	10	5
546	5097	5	1	1	3	3	2	2	2	1	1	1	1	1	1	11	1	1971	42	6	4	2	1	1	2	11	141	111	101	181	181	181	3	1	1	14	14	14	3	1	1	#NULL!	#NULL!	#NULL!	6	5	0.454545	5	3
547	5098	5	1	1	3	3	2	2	2	1	2	1	1	3	3	2	2	1974	39	5	3	2	2	1	2	21	105	111	188	121	181	181	3	1	1	2	14	14	3	1	1	2	#NULL!	#NULL!	16	0	0	1	1
552	5103	5	1	1	3	3	2	2	2	1	2	1	1	3	3	2	6	1986	27	3	2	2	2	1	2	21	121	101	101	181	188	181	3	1	11	14	4	14	3	1	11	#NULL!	4	#NULL!	10	6	0.375	4	2
557	5108	5	1	1	3	3	2	2	2	1	1	2	1	2	1	3	2	1989	24	2	2	2	2	1	1	2	105	111	101	181	181	181	4	1	1	14	14	14	4	1	1	#NULL!	#NULL!	#NULL!	14	0	0	1	1
560	5111	5	1	1	3	3	2	2	2	1	2	1	1	3	3	2	4	1963	50	8	5	2	3	2	1	3	105	101	111	181	188	181	4	1	1	14	2	14	4	1	1	#NULL!	2	#NULL!	13	0	0	1	1
588	5139	5	1	1	3	3	2	2	2	1	1	1	1	2	1	19	9	1989	24	2	2	4	2	1	2	21	101	101	181	181	181	181	14	3	1	9	14	14	#NULL!	3	1	9	#NULL!	#NULL!	0	21	1	10	5
590	5141	5	1	1	3	3	2	2	2	1	2	1	1	1	1	6	6	1978	35	5	3	4	2	1	2	21	121	181	111	151	181	181	2	14	6	14	14	14	2	#NULL!	6	#NULL!	#NULL!	#NULL!	7	7	0.5	5	3
597	5148	5	1	1	3	3	2	2	2	1	1	1	1	1	1	31	10	1994	19	1	1	4	2	1	2	21	131	111	101	181	181	181	2	13	1	14	14	14	2	#NULL!	1	#NULL!	#NULL!	#NULL!	2	10	0.833333	9	5
600	5151	5	1	1	3	3	2	2	2	1	2	1	1	1	1	24	1	1994	19	1	1	4	3	2	1	3	101	111	111	181	181	181	2	1	1	14	14	14	2	1	1	#NULL!	#NULL!	#NULL!	7	7	0.5	5	3
625	5176	5	1	1	3	3	2	2	2	1	2	1	1	1	1	14	3	1994	19	1	1	3	3	2	1	3	131	111	101	181	181	181	4	1	4	14	14	14	4	1	4	#NULL!	#NULL!	#NULL!	15	6	0.285714	3	2
631	5182	5	1	1	3	3	2	2	2	1	2	1	1	1	1	31	12	1960	53	8	5	2	3	2	2	31	131	101	101	181	181	151	1	1	1	14	14	2	1	1	1	#NULL!	#NULL!	2	0	21	1	10	5
637	6002	6	1	1	3	3	2	2	2	1	2	1	1	3	3	28	6	1994	19	1	1	4	3	2	2	31	105	188	111	181	181	151	1	1	1	1	1	1	1	1	1	1	1	1	12	1	0.0769231	1	1
720	6085	6	1	1	3	3	2	2	2	1	2	1	1	3	3	20	7	1972	41	6	4	2	3	2	1	3	101	111	111	115	188	121	2	1	3	3	13	3	2	1	3	3	#NULL!	3	17	4	0.190476	2	1
739	6104	6	1	1	3	3	2	2	2	1	2	1	1	1	1	18	7	1990	23	2	2	4	4	3	1	4	131	111	101	188	141	121	2	3	4	1	2	2	2	3	4	1	2	2	21	3	0.125	2	1
767	6132	6	1	1	3	3	2	2	2	1	1	1	1	3	3	14	10	1991	22	2	2	2	2	1	2	2	141	101	111	121	115	115	2	9	11	4	3	6	2	9	11	4	3	6	10	5	0.333333	4	2
775	6140	6	1	1	3	3	2	2	2	1	1	1	1	1	1	19	6	1991	22	2	2	2	3	2	1	3	131	101	111	121	115	115	9	11	1	2	3	4	9	11	1	2	3	4	10	4	0.285714	3	2
798	6163	6	1	1	3	3	2	2	2	1	2	1	1	1	1	13	12	1954	59	9	5	4	4	3	2	41	101	111	111	181	181	115	2	1	3	1	1	6	2	1	3	1	1	6	8	20	0.714286	8	4
814	6179	6	1	1	3	3	2	2	2	1	1	2	1	3	3	14	10	1963	50	8	5	4	3	2	3	31	101	101	101	181	181	151	6	3	1	14	14	3	6	3	1	#NULL!	#NULL!	3	14	9	0.391304	4	2
822	6187	6	1	1	3	3	2	2	2	1	1	1	1	1	1	12	9	1997	16	1	1	4	4	3	2	41	101	101	101	181	181	151	2	1	14	14	14	4	2	1	#NULL!	#NULL!	#NULL!	4	17	7	0.291667	3	2
854	6219	6	1	1	3	3	2	2	2	1	2	1	1	1	1	2	9	1969	44	6	4	3	3	2	1	3	105	111	111	181	181	181	4	1	1	14	14	14	4	1	1	#NULL!	#NULL!	#NULL!	10	11	0.52381	6	3
865	6230	6	1	1	3	3	2	2	2	1	1	1	1	1	1	26	4	1997	16	1	1	2	3	2	2	31	101	111	111	181	115	181	2	1	1	14	14	14	2	1	1	#NULL!	#NULL!	#NULL!	21	0	0	1	1
868	6233	6	1	1	3	3	2	2	2	1	1	1	1	1	1	25	3	1991	22	2	2	2	3	2	2	31	101	101	111	151	181	115	3	1	1	3	14	3	3	1	1	3	#NULL!	3	3	18	0.857143	9	5
898	6263	6	1	1	3	3	2	2	2	1	2	1	1	1	1	22	8	1975	38	5	3	2	3	2	2	31	105	101	188	181	181	135	2	1	1	6	6	6	2	1	1	6	6	6	19	2	0.0952381	1	1
904	6269	6	1	1	3	3	2	2	2	1	1	1	1	1	1	26	9	1984	29	3	2	2	3	2	2	31	121	111	111	181	151	115	2	9	1	6	13	3	2	9	1	6	#NULL!	3	7	14	0.666667	7	4
909	6274	6	1	1	3	3	2	2	2	1	1	1	1	1	1	19	12	1995	18	1	1	2	3	2	2	31	105	111	111	141	181	151	9	9	6	6	6	6	9	9	6	6	6	6	24	0	0	1	1
916	6281	6	1	1	3	3	2	2	2	1	2	1	1	1	1	1	9	1979	34	4	3	2	3	2	2	31	131	111	188	181	181	135	5	9	1	13	6	3	5	9	1	#NULL!	6	3	12	9	0.428571	5	3
919	6284	6	1	1	3	3	2	2	2	1	1	1	1	1	1	1	10	1958	55	9	5	2	3	2	2	31	105	111	111	181	181	135	2	1	1	6	13	2	2	1	1	6	#NULL!	2	10	11	0.52381	6	3
929	6294	6	1	1	3	3	2	2	2	1	1	1	1	1	1	9	1	1991	22	2	2	2	3	2	2	31	105	111	188	181	115	181	5	9	13	6	6	3	5	9	#NULL!	6	6	3	15	6	0.285714	3	2
933	6298	6	1	1	3	3	2	2	2	1	1	1	1	1	1	21	2	1991	22	2	2	2	2	1	2	21	101	111	111	181	181	188	5	13	11	13	14	14	5	#NULL!	11	#NULL!	#NULL!	#NULL!	10	6	0.375	4	2
943	6308	6	1	1	3	3	2	2	2	1	2	1	1	3	3	6	8	1984	29	3	2	2	3	2	2	31	105	111	111	181	141	181	2	1	1	14	2	14	2	1	1	#NULL!	2	#NULL!	14	10	0.416667	5	3
948	6313	6	1	1	3	3	2	2	2	1	2	1	1	1	1	2	5	1995	18	1	1	2	3	2	2	31	141	111	111	181	188	181	6	1	11	14	4	14	6	1	11	#NULL!	4	#NULL!	13	8	0.380952	4	2
956	6321	6	1	1	3	3	2	2	2	1	1	3	3	3	3	3	9	1983	30	4	3	2	2	1	2	21	105	111	111	151	181	181	1	3	2	14	14	4	1	3	2	#NULL!	#NULL!	4	14	7	0.333333	4	2
958	6323	6	1	1	3	3	2	2	2	1	1	3	3	1	1	11	12	1967	46	7	4	2	3	2	2	31	105	111	111	181	181	151	4	1	1	3	1	4	4	1	1	3	1	4	14	7	0.333333	4	2
970	6335	6	1	1	3	3	2	2	2	1	2	1	1	1	1	14	10	1996	17	1	1	2	3	2	3	31	141	111	111	115	188	188	6	13	9	2	13	3	6	#NULL!	9	2	#NULL!	3	21	3	0.125	2	1
987	6361	6	1	1	3	3	2	2	2	1	2	1	1	1	1	2	6	1989	24	2	2	2	2	1	2	21	121	101	188	115	141	115	1	9	1	3	6	3	1	9	1	3	6	3	14	2	0.125	2	1
1001	7005	7	3	2	2	2	3	1	3	1	1	1	1	1	1	15	12	1994	19	1	1	2	3	2	2	31	105	111	188	181	181	181	4	1	1	14	14	14	4	1	1	#NULL!	#NULL!	#NULL!	7	21	0.75	8	4
1040	7044	7	3	2	2	2	3	1	3	1	2	1	1	1	1	16	5	1969	44	6	4	2	2	1	2	21	101	181	111	181	181	115	2	14	1	14	14	3	2	#NULL!	1	#NULL!	#NULL!	3	14	0	0	1	1
1055	7059	7	3	2	2	2	3	1	3	1	2	1	1	1	1	23	10	1962	51	8	5	2	3	2	2	31	101	111	111	181	181	115	3	1	1	14	14	3	3	1	1	#NULL!	#NULL!	3	21	0	0	1	1
1078	8003	8	3	2	2	2	3	1	3	1	2	1	1	1	1	7	12	1953	60	10	6	2	3	2	1	3	131	101	101	181	181	181	5	1	1	14	14	14	5	1	1	#NULL!	#NULL!	#NULL!	18	3	0.142857	2	1
1118	8043	8	3	2	2	2	3	1	3	1	1	1	1	2	1	18	2	1975	38	5	3	4	2	1	2	21	101	181	101	181	151	181	9	14	13	14	13	14	9	#NULL!	#NULL!	#NULL!	#NULL!	#NULL!	9	5	0.357143	4	2
1126	8051	8	3	2	2	2	3	1	3	1	1	3	3	3	3	24	3	1986	27	3	2	2	3	2	1	3	101	111	188	181	181	181	3	3	3	14	14	14	3	3	3	#NULL!	#NULL!	#NULL!	19	2	0.0952381	1	1
1128	8053	8	3	2	2	2	3	1	3	1	1	3	3	3	3	29	2	1960	53	8	5	4	2	1	1	2	101	181	111	181	181	181	13	14	1	14	14	14	#NULL!	#NULL!	1	#NULL!	#NULL!	#NULL!	7	7	0.5	5	3
1139	9001	9	3	2	2	3	3	1	3	1	2	1	1	2	1	99	2	1963	50	8	5	4	3	2	2	31	101	111	111	181	181	115	5	13	6	14	14	6	5	#NULL!	6	#NULL!	#NULL!	6	19	2	0.0952381	1	1
1164	9026	9	3	2	2	3	3	1	3	1	1	1	1	2	1	25	12	1983	30	4	3	2	3	2	2	31	101	111	111	181	115	115	2	3	3	14	1	2	2	3	3	#NULL!	1	2	10	11	0.52381	6	3
1207	9069	9	3	2	2	3	3	1	3	1	2	1	1	2	1	17	7	1963	50	8	5	3	4	3	2	41	105	111	111	181	181	151	4	1	1	14	14	4	4	1	1	#NULL!	#NULL!	4	28	0	0	1	1
1221	9083	9	3	2	2	3	3	1	3	1	1	1	1	1	1	8	12	1995	18	1	1	2	3	2	2	31	105	111	111	181	181	115	4	1	1	14	14	3	4	1	1	#NULL!	#NULL!	3	20	1	0.047619	1	1
1230	9092	9	3	2	2	3	3	1	3	1	1	1	1	1	1	25	8	1973	40	6	4	2	3	2	2	31	101	111	111	181	115	115	2	2	1	14	4	3	2	2	1	#NULL!	4	3	15	6	0.285714	3	2
1248	9110	9	3	2	2	3	3	1	3	1	2	1	1	1	1	30	9	1995	18	1	1	4	3	2	1	3	101	111	111	181	181	181	3	1	1	14	14	14	3	1	1	#NULL!	#NULL!	#NULL!	14	7	0.333333	4	2
1254	9116	9	3	2	2	3	3	1	3	1	1	1	1	2	1	99	11	1973	40	6	4	2	3	2	2	31	101	111	111	181	181	115	4	1	1	14	14	3	4	1	1	#NULL!	#NULL!	3	15	6	0.285714	3	2
1292	9154	9	3	2	2	3	3	1	3	1	1	1	1	1	1	6	8	1957	56	9	5	3	4	3	3	41	131	111	111	181	181	115	13	1	3	14	14	3	#NULL!	1	3	#NULL!	#NULL!	3	5	22	0.814815	9	5
1390	10004	10	3	2	2	2	4	2	4	1	2	1	1	3	3	11	12	1975	38	5	3	2	3	2	2	31	131	111	111	181	181	135	5	11	3	14	14	3	5	11	3	#NULL!	#NULL!	3	14	7	0.333333	4	2
1406	10020	10	3	2	2	2	4	2	4	1	2	3	3	3	3	15	4	1977	36	5	3	2	3	2	2	31	101	111	111	181	181	135	2	9	1	14	14	3	2	9	1	#NULL!	#NULL!	3	7	14	0.666667	7	4
1421	10035	10	3	2	2	2	4	2	4	1	2	1	1	1	1	19	6	1992	21	2	2	2	2	1	2	21	131	111	181	181	181	188	5	1	13	14	14	3	5	1	#NULL!	#NULL!	#NULL!	3	14	7	0.333333	4	2
1425	10039	10	3	2	2	2	4	2	4	1	1	1	1	3	3	17	10	1962	51	8	5	2	3	2	2	31	105	111	111	181	181	151	2	13	1	14	14	4	2	#NULL!	1	#NULL!	#NULL!	4	7	14	0.666667	7	4
1461	10075	10	3	2	2	2	4	2	4	1	1	1	1	1	1	10	2	1953	60	10	6	4	3	2	2	31	101	111	111	181	181	135	3	3	1	14	14	3	3	3	1	#NULL!	#NULL!	3	7	14	0.666667	7	4
1477	10091	10	3	2	2	2	4	2	4	1	1	1	1	1	1	8	4	1977	36	5	3	2	3	2	2	31	105	111	111	181	181	135	2	1	1	14	14	2	2	1	1	#NULL!	#NULL!	2	7	14	0.666667	7	4
1486	10100	10	3	2	2	2	4	2	4	1	1	3	3	3	3	24	4	1958	55	9	5	2	3	2	1	3	105	111	111	181	181	181	2	11	2	14	14	14	2	11	2	#NULL!	#NULL!	#NULL!	14	7	0.333333	4	2
1500	11006	11	3	2	2	2	4	2	4	1	1	1	1	1	1	28	4	1996	17	1	1	2	3	2	2	31	101	111	111	181	181	135	3	1	3	14	14	11	3	1	3	#NULL!	#NULL!	11	14	7	0.333333	4	2
1503	11009	11	3	2	2	2	4	2	4	1	2	1	1	1	1	2	4	1974	39	5	3	4	3	2	2	31	131	111	111	181	181	181	3	9	1	14	14	14	3	9	1	#NULL!	#NULL!	#NULL!	14	7	0.333333	4	2
1510	11016	11	3	2	2	2	4	2	4	1	2	1	1	1	1	12	4	1971	42	6	4	2	2	1	1	2	101	188	111	181	181	181	4	1	3	14	14	14	4	1	3	#NULL!	#NULL!	#NULL!	7	7	0.5	5	3
1511	11017	11	3	2	2	2	4	2	4	1	2	1	1	1	1	14	5	1997	16	1	1	2	2	1	2	21	101	111	181	181	181	135	4	3	14	14	14	3	4	3	#NULL!	#NULL!	#NULL!	3	7	7	0.5	5	3
1683	13008	13	2	3	1	1	5	1	5	1	1	1	1	1	1	1	3	1995	18	1	1	1	3	2	2	31	105	101	111	188	115	115	13	1	1	1	2	2	#NULL!	1	1	1	2	2	16	5	0.238095	3	2
1684	13009	13	2	3	1	1	5	1	5	1	1	1	1	1	1	1	6	1989	24	2	2	2	3	2	2	31	121	111	111	115	115	121	4	1	11	6	1	2	4	1	11	6	1	2	20	1	0.047619	1	1
1685	13010	13	2	3	1	1	5	1	5	1	1	1	1	1	1	6	10	1985	28	3	2	1	3	2	2	31	101	111	111	188	121	121	2	1	1	1	13	13	2	1	1	1	#NULL!	#NULL!	9	12	0.571429	6	3
1690	13015	13	2	3	1	1	5	1	5	1	1	1	1	3	3	12	3	1977	36	5	3	1	2	1	1	2	131	111	111	188	115	115	2	1	1	2	2	2	2	1	1	2	2	2	20	0	0	1	1
1692	13017	13	2	3	1	1	5	1	5	1	2	1	1	1	1	19	4	1994	19	1	1	1	2	1	2	21	101	101	111	115	115	115	3	1	1	3	3	3	3	1	1	3	3	3	6	10	0.625	7	4
1697	13022	13	2	3	1	1	5	1	5	1	1	2	1	2	1	22	12	1979	34	4	3	1	2	1	2	21	121	111	111	121	121	121	2	1	1	13	13	13	2	1	1	#NULL!	#NULL!	#NULL!	19	3	0.136364	2	1
1711	13036	13	2	3	1	1	5	1	5	1	1	1	1	3	3	14	6	1992	21	2	2	1	3	2	1	3	101	101	101	121	121	115	1	3	3	6	3	2	1	3	3	6	3	2	5	18	0.782609	8	4
1715	13040	13	2	3	1	1	5	1	5	1	2	1	1	1	1	24	6	1995	18	1	1	1	2	1	3	21	141	101	111	188	115	115	3	13	1	6	13	3	3	#NULL!	1	6	#NULL!	3	0	28	1	10	5
1733	13058	13	2	3	1	1	5	1	5	1	2	2	1	2	1	2	3	1990	23	2	2	1	3	2	2	31	105	111	111	121	115	135	3	1	1	13	6	6	3	1	1	#NULL!	6	6	17	1	0.0555556	1	1
1736	13061	13	2	3	1	1	5	1	5	1	2	1	1	1	1	8	6	1971	42	6	4	1	3	2	2	31	131	101	111	121	188	188	3	2	1	1	2	1	3	2	1	1	2	1	1	21	0.954545	10	5
1746	13071	13	2	3	1	1	5	1	5	1	1	1	1	1	1	1	6	1983	30	4	3	2	3	2	2	31	101	101	111	121	115	115	2	1	1	1	2	2	2	1	1	1	2	2	9	21	0.7	7	4
1750	13075	13	2	3	1	1	5	1	5	1	1	1	1	1	1	11	4	1969	44	6	4	1	2	1	3	21	141	101	111	151	188	115	6	1	1	1	13	2	6	1	1	1	#NULL!	2	14	3	0.176471	2	1
1754	13079	13	2	3	1	1	5	1	5	1	1	2	1	2	1	13	2	1975	38	5	3	2	3	2	2	31	101	111	111	121	141	121	2	2	1	1	2	2	2	2	1	1	2	2	10	10	0.5	5	3
1756	13081	13	2	3	1	1	5	1	5	1	1	1	1	1	1	27	10	1977	36	5	3	1	2	1	2	21	131	101	111	188	115	115	2	1	1	3	3	2	2	1	1	3	3	2	16	3	0.157895	2	1
1764	13089	13	2	3	1	1	5	1	5	1	2	1	1	1	1	7	2	1964	49	7	4	1	2	1	2	21	131	111	111	151	188	115	2	1	1	3	2	2	2	1	1	3	2	2	16	4	0.2	2	1
1771	13096	13	2	3	1	1	5	1	5	1	2	2	1	3	3	1	7	1968	45	7	4	1	2	1	2	21	121	111	111	181	121	115	2	1	1	1	13	13	2	1	1	1	#NULL!	#NULL!	17	2	0.105263	2	1
1773	13098	13	2	3	1	1	5	1	5	1	2	2	1	1	1	23	6	1979	34	4	3	4	3	2	1	3	101	188	188	115	188	115	3	1	1	3	3	3	3	1	1	3	3	3	18	2	0.1	1	1
1805	13130	13	2	3	1	1	5	1	5	1	1	2	1	2	1	8	3	1997	16	1	1	1	3	2	2	31	101	188	111	181	181	181	7	1	1	3	6	6	7	1	1	3	6	6	21	0	0	1	1
1811	13136	13	2	3	1	1	5	1	5	1	1	2	1	2	1	19	5	1995	18	1	1	1	3	2	1	3	101	188	111	181	181	181	5	1	1	1	6	6	5	1	1	1	6	6	18	3	0.142857	2	1
1822	13147	13	2	3	1	1	5	1	5	1	2	2	1	2	1	18	9	1997	16	1	1	2	2	1	1	2	101	181	188	181	181	181	2	1	1	2	2	2	2	1	1	2	2	2	12	2	0.142857	2	1
1840	13165	13	2	3	1	1	5	1	5	1	1	2	1	2	1	12	10	1997	16	1	1	1	3	2	2	31	101	181	188	181	188	181	2	3	3	3	2	2	2	3	3	3	2	2	18	3	0.142857	2	1
1860	13185	13	2	3	1	1	5	1	5	1	1	1	1	3	3	12	1	1982	31	4	3	1	2	1	1	2	131	111	111	188	115	115	2	1	1	2	2	2	2	1	1	2	2	2	20	0	0	1	1
1862	13187	13	2	3	1	1	5	1	5	1	2	1	1	2	1	19	6	1990	23	2	2	1	2	1	2	21	101	101	111	115	115	115	3	1	1	3	3	3	3	1	1	3	3	3	6	10	0.625	7	4
1885	13210	13	2	3	1	1	5	1	5	1	2	1	1	2	1	19	11	1994	19	1	1	1	3	2	2	31	141	101	111	188	115	115	3	13	1	6	13	3	3	#NULL!	1	6	#NULL!	3	0	28	1	10	5
1940	14055	14	2	3	1	1	5	1	6	1	2	1	1	1	1	99	99	1948	65	10	6	4	3	2	1	3	101	111	111	181	181	181	2	1	1	14	14	14	2	1	1	#NULL!	#NULL!	#NULL!	20	1	0.047619	1	1
1945	14060	14	2	3	1	1	5	1	6	1	1	1	1	1	1	30	10	1998	15	1	1	1	2	1	1	2	105	181	111	181	181	181	3	14	13	14	14	14	3	#NULL!	#NULL!	#NULL!	#NULL!	#NULL!	11	3	0.214286	3	2
18	1018	1	3	2	2	2	1	2	1	1	1	2	1	2	1	21	3	1964	49	7	4	2	2	1	1	2	105	111	111	141	141	188	3	3	3	13	13	14	3	3	3	#NULL!	#NULL!	#NULL!	12	2	0.142857	2	1
40	2022	2	3	2	2	2	1	2	1	1	1	2	1	2	1	12	10	1964	49	7	4	2	2	1	1	2	105	111	111	141	141	188	3	3	3	13	13	14	3	3	3	#NULL!	#NULL!	#NULL!	12	2	0.142857	2	1
42	2024	2	3	2	2	2	1	2	1	1	1	3	3	3	3	1	5	1963	50	8	5	2	2	1	1	2	105	111	111	141	151	151	2	2	3	3	2	2	2	2	3	3	2	2	13	2	0.133333	2	1
49	2031	2	3	2	2	2	1	2	1	1	2	3	3	3	3	10	11	1995	18	1	1	2	2	1	2	21	141	111	111	141	141	188	3	3	13	13	14	14	3	3	#NULL!	#NULL!	#NULL!	#NULL!	14	7	0.333333	4	2
57	2039	2	3	2	2	2	1	2	1	1	1	2	1	2	1	8	6	1977	36	5	3	2	2	1	2	21	105	111	111	151	188	151	3	3	13	13	14	14	3	3	#NULL!	#NULL!	#NULL!	#NULL!	12	4	0.25	3	2
68	2050	2	3	2	2	2	1	2	1	1	1	1	1	1	1	99	99	1984	29	3	2	4	4	3	2	41	131	101	101	151	188	188	1	2	1	1	1	2	1	2	1	1	1	2	11	6	0.352941	4	2
75	2057	2	3	2	2	2	1	2	1	1	2	3	3	2	1	18	1	1995	18	1	1	2	2	1	1	2	121	111	188	121	151	131	4	4	13	13	13	13	4	4	#NULL!	#NULL!	#NULL!	#NULL!	2	12	0.857143	9	5
86	2068	2	3	2	2	2	1	2	1	1	2	2	1	2	1	8	2	1994	19	1	1	2	1	1	1	1	101	111	111	121	121	121	3	4	9	13	13	14	3	4	9	#NULL!	#NULL!	#NULL!	12	5	0.294118	3	2
108	2090	2	3	2	2	2	1	2	1	1	2	1	1	1	1	17	9	1983	30	4	3	2	3	2	2	31	105	111	111	181	115	115	3	1	6	14	3	3	3	1	6	#NULL!	3	3	12	11	0.478261	5	3
122	2104	2	3	2	2	2	1	2	1	1	2	1	1	1	1	19	5	1968	45	7	4	2	2	1	1	2	121	111	111	141	188	151	4	11	13	13	13	13	4	11	#NULL!	#NULL!	#NULL!	#NULL!	14	14	0.5	5	3
123	2105	2	3	2	2	2	1	2	1	1	2	2	1	2	1	12	8	1961	52	8	5	2	2	1	1	2	101	111	188	141	115	151	3	4	3	4	4	4	3	4	3	4	4	4	15	7	0.318182	4	2
130	2112	2	3	2	2	2	1	2	1	1	1	3	3	3	3	28	7	1992	21	2	2	2	3	2	2	31	101	188	101	188	115	151	3	4	4	9	9	13	3	4	4	9	9	#NULL!	10	18	0.642857	7	4
134	2116	2	3	2	2	2	1	2	1	1	1	3	3	2	1	17	5	1984	29	3	2	2	3	2	2	31	101	188	101	188	115	151	3	3	4	3	4	4	3	3	4	3	4	4	18	0	0	1	1
135	2117	2	3	2	2	2	1	2	1	1	1	3	3	3	3	3	9	1979	34	4	3	2	3	2	2	31	101	101	188	121	115	151	3	3	4	4	4	4	3	3	4	4	4	4	17	25	0.595238	6	3
142	2124	2	3	2	2	2	1	2	1	1	2	3	3	3	3	7	11	1987	26	3	2	2	3	2	2	31	101	101	101	115	115	151	13	13	9	9	13	13	#NULL!	#NULL!	9	9	#NULL!	#NULL!	15	20	0.571429	6	3
166	3009	3	1	1	3	3	1	2	1	1	1	1	1	1	1	3	1	1983	30	4	3	2	2	1	2	21	105	111	111	151	151	151	3	3	4	3	3	1	3	3	4	3	3	1	13	7	0.35	4	2
176	3019	3	1	1	3	3	1	2	1	1	1	1	1	1	1	1	9	1986	27	3	2	2	3	2	1	3	101	111	111	151	151	151	1	3	9	14	1	1	1	3	9	#NULL!	1	1	13	4	0.235294	3	2
188	3031	3	1	1	3	3	1	2	1	1	1	1	1	1	1	23	6	1988	25	3	2	4	3	2	2	31	131	101	101	121	151	151	1	2	1	1	2	3	1	2	1	1	2	3	15	6	0.285714	3	2
193	3036	3	1	1	3	3	1	2	1	1	2	1	1	1	1	99	99	1976	37	5	3	4	3	2	1	3	141	101	101	151	151	151	1	2	1	14	14	14	1	2	1	#NULL!	#NULL!	#NULL!	12	6	0.333333	4	2
209	3052	3	1	1	3	3	1	2	1	1	1	1	1	1	1	18	4	1976	37	5	3	4	3	2	1	3	105	101	101	151	151	151	1	2	1	1	1	1	1	2	1	1	1	1	12	10	0.454545	5	3
215	3058	3	1	1	3	3	1	2	1	1	2	1	1	1	1	99	99	1974	39	5	3	4	3	2	1	3	131	101	101	151	121	121	1	2	1	1	1	1	1	2	1	1	1	1	15	14	0.482759	5	3
217	3060	3	1	1	3	3	1	2	1	1	1	1	1	1	1	21	8	1958	55	9	5	4	3	2	1	3	131	101	101	151	151	151	1	2	1	1	1	2	1	2	1	1	1	2	13	10	0.434783	5	3
222	3065	3	1	1	3	3	1	2	1	1	1	1	1	1	1	99	99	1976	37	5	3	4	3	2	1	3	121	101	101	151	121	151	2	1	1	1	1	1	2	1	1	1	1	1	13	12	0.48	5	3
224	3067	3	1	1	3	3	1	2	1	1	1	1	1	1	1	8	3	1994	19	1	1	4	3	2	2	3	131	111	111	121	151	151	2	9	9	13	1	1	2	9	9	#NULL!	1	1	5	16	0.761905	8	4
235	3078	3	1	1	3	3	1	2	1	1	1	2	1	2	1	22	3	1990	23	2	2	2	2	1	2	21	101	111	111	115	115	151	3	4	4	3	4	4	3	4	4	3	4	4	15	15	0.5	5	3
240	3083	3	1	1	3	3	1	2	1	1	1	1	1	1	1	15	11	1948	65	10	6	3	3	2	1	3	105	101	111	181	181	181	3	1	3	14	14	14	3	1	3	#NULL!	#NULL!	#NULL!	11	10	0.47619	5	3
242	3085	3	1	1	3	3	1	2	1	1	2	1	1	1	1	2	4	1995	18	1	1	3	3	2	2	31	105	101	111	181	115	181	3	1	3	14	3	14	3	1	3	#NULL!	3	#NULL!	19	2	0.0952381	1	1
245	3088	3	1	1	3	3	1	2	1	1	2	1	1	1	1	30	1	1986	27	3	2	3	3	2	1	3	101	101	111	181	181	181	5	9	9	14	14	14	5	9	9	#NULL!	#NULL!	#NULL!	10	11	0.52381	6	3
248	3091	3	1	1	3	3	1	2	1	1	1	1	1	1	1	8	7	1956	57	9	5	3	3	2	1	3	131	101	101	181	181	181	2	1	1	14	14	14	2	1	1	#NULL!	#NULL!	#NULL!	21	1	0.0454545	1	1
262	3119	3	1	1	3	3	1	2	1	1	1	1	1	1	1	7	10	1984	29	3	2	2	3	2	1	3	101	111	111	151	151	151	1	3	9	14	1	1	1	3	9	#NULL!	1	1	13	4	0.235294	3	2
268	3125	3	1	1	3	3	1	2	1	1	1	2	1	2	1	24	2	1981	32	4	3	2	2	1	2	21	101	111	111	115	115	151	3	4	4	3	4	4	3	4	4	3	4	4	15	15	0.5	5	3
270	3127	3	1	1	3	3	1	2	1	1	2	2	1	1	1	22	8	1953	60	10	6	2	3	2	2	31	121	111	111	188	115	151	4	3	4	3	4	4	4	3	4	3	4	4	7	21	0.75	8	4
273	3130	3	1	1	3	3	1	2	1	1	1	2	1	1	1	15	8	1950	63	10	6	3	2	1	1	2	105	101	111	181	181	181	3	1	3	14	14	14	3	1	3	#NULL!	#NULL!	#NULL!	11	10	0.47619	5	3
278	3135	3	1	1	3	3	1	2	1	1	2	2	1	1	1	11	3	1984	29	3	2	3	3	2	1	3	101	101	111	181	181	181	5	9	9	14	14	14	5	9	9	#NULL!	#NULL!	#NULL!	10	11	0.52381	6	3
293	4015	4	3	2	2	2	2	2	2	1	1	1	1	1	1	5	8	1992	21	2	2	2	3	2	1	3	105	101	188	181	181	181	3	4	3	14	14	14	3	4	3	#NULL!	#NULL!	#NULL!	7	14	0.666667	7	4
294	4016	4	3	2	2	2	2	2	2	1	2	1	1	1	1	21	10	1993	20	2	2	2	3	2	1	3	105	101	111	181	181	181	3	1	1	14	14	14	3	1	1	#NULL!	#NULL!	#NULL!	7	14	0.666667	7	4
299	4021	4	3	2	2	2	2	2	2	1	2	1	1	2	1	99	99	1979	34	4	3	2	3	2	1	3	101	101	111	181	181	181	3	1	1	14	14	14	3	1	1	#NULL!	#NULL!	#NULL!	21	0	0	1	1
318	4040	4	3	2	2	2	2	2	2	1	1	3	3	3	3	11	6	1975	38	5	3	2	1	1	1	1	105	111	111	151	151	135	3	3	1	2	4	3	3	3	1	2	4	3	7	2	0.222222	3	2
327	4049	4	3	2	2	2	2	2	2	1	1	1	1	3	3	5	5	1968	45	7	4	4	3	2	1	3	101	101	111	181	181	181	2	1	1	14	14	14	2	1	1	#NULL!	#NULL!	#NULL!	5	16	0.761905	8	4
331	4053	4	3	2	2	2	2	2	2	1	1	1	1	1	1	99	99	1996	17	1	1	2	3	2	2	31	101	111	111	181	188	151	4	1	1	14	13	9	4	1	1	#NULL!	#NULL!	9	14	7	0.333333	4	2
338	4060	4	3	2	2	2	2	2	2	1	1	1	1	1	1	26	1	1989	24	2	2	2	2	1	2	21	105	111	111	188	141	151	4	3	3	3	2	3	4	3	3	3	2	3	14	0	0	1	1
344	4066	4	3	2	2	2	2	2	2	1	2	3	3	3	3	19	7	1957	56	9	5	2	2	1	2	21	121	111	188	151	151	188	2	1	4	3	3	3	2	1	4	3	3	3	14	0	0	1	1
358	4080	4	3	2	2	2	2	2	2	1	1	1	1	1	1	99	99	1950	63	10	6	4	4	3	1	4	101	101	101	151	181	181	2	1	1	13	14	14	2	1	1	#NULL!	#NULL!	#NULL!	21	7	0.25	3	2
361	4083	4	3	2	2	2	2	2	2	1	2	1	1	1	1	99	99	1962	51	8	5	4	3	2	2	31	101	101	101	181	181	151	2	1	1	14	14	6	2	1	1	#NULL!	#NULL!	6	27	7	0.205882	3	2
363	4085	4	3	2	2	2	2	2	2	1	1	1	1	1	1	99	99	1993	20	2	2	4	3	2	2	31	101	101	111	151	188	181	14	1	1	6	9	14	#NULL!	1	1	6	9	#NULL!	21	2	0.0869565	1	1
366	4088	4	3	2	2	2	2	2	2	1	2	1	1	1	1	99	99	1954	59	9	5	4	3	2	1	3	101	101	101	181	181	181	5	1	1	14	14	14	5	1	1	#NULL!	#NULL!	#NULL!	14	7	0.333333	4	2
371	4093	4	3	2	2	2	2	2	2	1	1	1	1	1	1	99	99	1968	45	7	4	2	4	3	2	41	105	111	101	151	181	135	4	1	1	6	14	4	4	1	1	6	#NULL!	4	10	14	0.583333	6	3
375	4097	4	3	2	2	2	2	2	2	1	2	1	1	1	1	99	99	1979	34	4	3	2	3	2	1	3	101	101	101	181	181	181	4	1	1	14	14	14	4	1	1	#NULL!	#NULL!	#NULL!	20	1	0.047619	1	1
382	4104	4	3	2	2	2	2	2	2	1	1	1	1	1	1	99	99	1951	62	10	6	2	3	2	2	31	105	101	111	181	115	181	4	1	1	14	4	14	4	1	1	#NULL!	4	#NULL!	16	7	0.304348	4	2
390	4112	4	3	2	2	2	2	2	2	1	1	1	1	2	1	99	99	1960	53	8	5	2	3	2	1	3	121	101	101	181	181	181	2	1	1	14	14	14	2	1	1	#NULL!	#NULL!	#NULL!	14	7	0.333333	4	2
392	4114	4	3	2	2	2	2	2	2	1	1	1	1	1	1	99	99	1992	21	2	2	3	3	2	1	3	121	101	101	181	181	181	4	1	1	14	14	14	4	1	1	#NULL!	#NULL!	#NULL!	8	13	0.619048	7	4
394	4116	4	3	2	2	2	2	2	2	1	2	1	1	1	1	22	5	1995	18	1	1	2	3	2	1	3	121	101	101	181	181	181	2	1	1	14	14	14	2	1	1	#NULL!	#NULL!	#NULL!	14	7	0.333333	4	2
403	4125	4	3	2	2	2	2	2	2	1	2	1	1	2	1	99	99	1968	45	7	4	3	3	2	1	3	121	101	101	181	181	181	4	1	1	14	14	14	4	1	1	#NULL!	#NULL!	#NULL!	14	7	0.333333	4	2
411	4133	4	3	2	2	2	2	2	2	1	2	1	1	1	1	99	99	1978	35	5	3	4	3	2	1	3	121	101	101	181	181	181	2	1	1	14	14	14	2	1	1	#NULL!	#NULL!	#NULL!	0	21	1	10	5
420	4142	4	3	2	2	2	2	2	2	1	1	1	1	1	1	99	99	1984	29	3	2	4	3	2	2	31	105	101	111	181	181	181	2	1	1	14	14	13	2	1	1	#NULL!	#NULL!	#NULL!	7	14	0.666667	7	4
431	4153	4	3	2	2	2	2	2	2	1	1	3	3	3	3	25	8	1974	39	5	3	2	2	1	2	21	105	111	111	151	151	135	4	1	2	3	3	3	4	1	2	3	3	3	7	7	0.5	5	3
435	4157	4	3	2	2	2	2	2	2	1	2	1	1	1	1	24	7	1992	21	2	2	3	3	2	1	3	105	111	111	181	181	181	2	1	1	14	14	14	2	1	1	#NULL!	#NULL!	#NULL!	14	7	0.333333	4	2
436	4158	4	3	2	2	2	2	2	2	1	1	1	1	1	1	7	7	1994	19	1	1	3	4	3	1	4	105	111	111	181	181	121	2	1	1	14	14	14	2	1	1	#NULL!	#NULL!	#NULL!	21	7	0.25	3	2
438	4160	4	3	2	2	2	2	2	2	1	1	1	1	1	1	21	12	1998	15	1	1	3	3	2	2	31	105	111	111	181	181	115	3	1	1	14	14	2	3	1	1	#NULL!	#NULL!	2	21	7	0.25	3	2
444	4166	4	3	2	2	2	2	2	2	1	2	1	1	1	1	18	9	1980	33	4	3	3	3	2	2	31	105	111	188	181	121	115	9	1	1	14	14	4	9	1	1	#NULL!	#NULL!	4	17	3	0.15	2	1
445	4167	4	3	2	2	2	2	2	2	1	1	1	1	2	1	9	6	1962	51	8	5	3	3	2	2	31	105	101	101	181	115	188	5	1	6	14	13	4	5	1	6	#NULL!	#NULL!	4	20	1	0.047619	1	1
449	4171	4	3	2	2	2	2	2	2	1	1	3	3	3	3	9	8	1985	28	3	2	3	3	2	2	31	105	111	111	181	181	151	2	1	1	14	14	4	2	1	1	#NULL!	#NULL!	4	7	20	0.740741	8	4
455	5006	5	1	1	3	3	2	2	2	1	1	2	1	3	3	26	9	1992	21	2	2	3	4	3	4	41	131	111	188	181	181	135	3	1	13	13	13	2	3	1	#NULL!	#NULL!	#NULL!	2	17	4	0.190476	2	1
459	5010	5	1	1	3	3	2	2	2	1	1	2	1	2	1	9	3	1994	19	1	1	3	3	2	1	3	131	111	111	181	181	181	2	1	1	14	14	14	2	1	1	#NULL!	#NULL!	#NULL!	0	21	1	10	5
462	5013	5	1	1	3	3	2	2	2	1	1	1	1	1	1	22	7	1996	17	1	1	3	3	2	2	31	101	111	188	181	181	181	6	1	1	6	6	6	6	1	1	6	6	6	12	9	0.428571	5	3
463	5014	5	1	1	3	3	2	2	2	1	2	1	1	1	1	12	1	1995	18	1	1	3	3	2	2	31	101	111	111	181	181	181	2	1	1	14	14	1	2	1	1	#NULL!	#NULL!	1	10	5	0.333333	4	2
465	5016	5	1	1	3	3	2	2	2	1	1	1	1	1	1	8	10	1989	24	2	2	3	3	2	2	31	105	111	188	181	181	151	1	1	1	14	14	4	1	1	1	#NULL!	#NULL!	4	13	2	0.133333	2	1
467	5018	5	1	1	3	3	2	2	2	1	2	1	1	1	1	12	12	1966	47	7	4	3	3	2	2	31	105	188	111	181	181	151	2	1	1	14	14	3	2	1	1	#NULL!	#NULL!	3	12	7	0.368421	4	2
469	5020	5	1	1	3	3	2	2	2	1	2	1	1	2	1	3	11	1984	29	3	2	3	3	2	1	3	141	111	188	181	181	181	13	1	1	14	14	14	#NULL!	1	1	#NULL!	#NULL!	#NULL!	10	13	0.565217	6	3
473	5024	5	1	1	3	3	2	2	2	1	2	1	1	1	1	30	12	1987	26	3	2	3	3	2	2	31	121	188	101	115	188	115	2	1	13	1	6	9	2	1	#NULL!	1	6	9	21	5	0.192308	2	1
478	5029	5	1	1	3	3	2	2	2	1	1	1	1	3	3	26	1	1950	62	10	6	2	3	2	2	31	105	101	101	141	151	135	2	1	3	1	9	4	2	1	3	1	9	4	21	3	0.125	2	1
487	5038	5	1	1	3	3	2	2	2	1	1	1	1	1	1	11	2	1968	45	7	4	2	3	2	3	31	141	101	111	188	121	131	6	9	3	2	13	11	6	9	3	2	#NULL!	11	14	2	0.125	2	1
488	5039	5	1	1	3	3	2	2	2	1	1	1	1	1	1	1	2	1990	23	2	2	3	3	2	3	31	131	101	111	188	121	188	6	3	4	2	6	13	6	3	4	2	6	#NULL!	23	10	0.30303	4	2
493	5044	5	1	1	3	3	2	2	2	1	1	1	1	2	1	20	7	1964	48	7	4	2	4	3	2	41	101	188	101	188	188	121	5	9	2	6	1	4	5	9	2	6	1	4	5	25	0.833333	9	5
510	5061	5	1	1	3	3	2	2	2	1	1	1	1	3	3	31	1	1979	34	4	3	3	3	2	2	31	101	111	111	181	181	151	1	1	1	1	1	2	1	1	1	1	1	2	20	1	0.047619	1	1
535	5086	5	1	1	3	3	2	2	2	1	1	1	1	2	1	16	4	1966	47	7	4	2	2	1	2	21	131	101	111	188	115	115	4	9	3	9	3	2	4	9	3	9	3	2	10	11	0.52381	6	3
543	5094	5	1	1	3	3	2	2	2	1	2	1	1	1	1	31	10	1998	15	1	1	2	2	1	1	2	141	101	101	181	181	181	5	1	11	14	14	14	5	1	11	#NULL!	#NULL!	#NULL!	10	5	0.333333	4	2
554	5105	5	1	1	3	3	2	2	2	1	2	1	1	1	1	2	2	1996	17	1	1	2	2	1	2	21	131	111	101	121	115	135	2	1	11	9	6	13	2	1	11	9	6	#NULL!	10	5	0.333333	4	2
562	5113	5	1	1	3	3	2	2	2	1	1	1	1	3	3	12	8	1955	58	9	5	4	2	1	1	2	101	111	188	188	151	151	1	1	1	1	1	1	1	1	1	1	1	1	2	14	0.875	9	5
563	5114	5	1	1	3	3	2	2	2	1	1	1	1	2	1	28	1	1964	49	7	4	4	3	2	3	31	101	111	111	188	115	115	7	3	9	4	1	1	7	3	9	4	1	1	7	14	0.666667	7	4
592	5143	5	1	1	3	3	2	2	2	1	2	1	1	1	1	19	9	1983	30	4	3	4	4	3	2	41	101	111	111	188	188	131	2	1	1	1	2	1	2	1	1	1	2	1	14	7	0.333333	4	2
608	5159	5	1	1	3	3	2	2	2	1	2	1	1	1	1	7	4	1990	23	2	2	2	3	2	1	3	101	101	101	181	181	181	3	1	1	14	14	14	3	1	1	#NULL!	#NULL!	#NULL!	15	6	0.285714	3	2
624	5175	5	1	1	3	3	2	2	2	1	2	1	1	1	1	24	5	1998	15	1	1	3	3	2	2	31	121	111	188	181	181	131	2	1	3	14	14	3	2	1	3	#NULL!	#NULL!	3	9	10	0.526316	6	3
650	6015	6	1	1	3	3	2	2	2	1	2	1	1	2	1	26	8	1988	25	3	2	2	3	2	2	31	141	111	101	115	188	135	4	1	1	6	6	3	4	1	1	6	6	3	8	12	0.6	6	3
654	6019	6	1	1	3	3	2	2	2	1	1	1	1	1	1	14	11	1974	39	5	3	2	4	3	2	41	131	188	101	115	188	188	3	1	1	1	2	4	3	1	1	1	2	4	5	22	0.814815	9	5
667	6032	6	1	1	3	3	2	2	2	1	1	1	1	3	3	14	5	1995	18	1	1	3	3	2	2	31	105	111	111	188	188	121	4	4	6	9	4	4	4	4	6	9	4	4	12	5	0.294118	3	2
684	6049	6	1	1	3	3	2	2	2	1	1	1	1	3	3	25	5	1993	20	2	2	3	2	1	2	21	121	101	111	188	188	121	6	4	2	3	4	4	6	4	2	3	4	4	14	5	0.263158	3	2
692	6057	6	1	1	3	3	2	2	2	1	2	1	1	2	1	22	3	1974	39	5	3	4	3	2	1	3	101	111	111	181	181	181	2	1	1	14	14	14	2	1	1	#NULL!	#NULL!	#NULL!	7	14	0.666667	7	4
712	6077	6	1	1	3	3	2	2	2	1	1	2	1	2	1	1	11	1977	36	5	3	2	3	2	2	31	101	111	101	115	188	151	3	3	1	4	1	3	3	3	1	4	1	3	11	10	0.47619	5	3
718	6083	6	1	1	3	3	2	2	2	1	2	1	1	3	3	13	3	1995	18	1	1	2	3	2	2	31	105	111	101	151	115	188	3	9	1	4	2	6	3	9	1	4	2	6	12	7	0.368421	4	2
722	6087	6	1	1	3	3	2	2	2	1	1	1	1	3	3	22	5	1990	23	2	2	3	2	1	2	21	101	101	111	188	115	151	3	3	3	1	1	3	3	3	3	1	1	3	5	10	0.666667	7	4
725	6090	6	1	1	3	3	2	2	2	1	1	1	1	3	3	7	4	1980	33	4	3	2	2	1	2	21	101	111	188	151	188	135	2	9	3	1	1	2	2	9	3	1	1	2	8	15	0.652174	7	4
735	6100	6	1	1	3	3	2	2	2	1	2	1	1	1	1	1	5	1980	33	4	3	4	2	1	2	21	141	111	101	181	181	135	1	1	1	14	14	14	1	1	1	#NULL!	#NULL!	#NULL!	7	7	0.5	5	3
744	6109	6	1	1	3	3	2	2	2	1	1	1	1	1	1	6	9	1976	37	5	3	4	3	2	1	3	141	111	181	151	151	188	9	4	1	13	2	4	9	4	1	#NULL!	2	4	14	7	0.333333	4	2
757	6122	6	1	1	3	3	2	2	2	1	1	1	1	1	1	17	11	1991	22	2	2	4	3	2	2	31	131	101	101	115	115	181	5	1	1	6	3	3	5	1	1	6	3	3	16	7	0.304348	4	2
763	6128	6	1	1	3	3	2	2	2	1	1	1	1	2	1	10	12	1987	26	3	2	4	3	2	2	31	121	111	188	188	115	131	1	1	1	3	3	3	1	1	1	3	3	3	0	21	1	10	5
777	6142	6	1	1	3	3	2	2	2	1	2	1	1	2	1	11	3	1959	54	8	5	2	2	1	2	21	131	101	111	181	181	181	3	9	11	14	14	14	3	9	11	#NULL!	#NULL!	#NULL!	14	3	0.176471	2	1
778	6143	6	1	1	3	3	2	2	2	1	2	1	1	3	3	10	7	1974	39	5	3	2	3	2	1	3	121	101	111	188	188	115	3	9	11	6	2	4	3	9	11	6	2	4	14	5	0.263158	3	2
780	6145	6	1	1	3	3	2	2	2	1	2	1	1	2	1	31	10	1977	36	5	3	2	3	2	2	31	141	101	111	188	115	188	9	11	13	3	6	4	9	11	#NULL!	3	6	4	14	5	0.263158	3	2
782	6147	6	1	1	3	3	2	2	2	1	2	2	1	3	3	20	5	1968	45	7	4	2	3	2	1	3	105	111	101	121	188	115	4	11	1	3	2	3	4	11	1	3	2	3	14	0	0	1	1
789	6154	6	1	1	3	3	2	2	2	1	1	1	1	2	1	23	12	1951	62	10	6	4	4	3	3	41	131	188	101	115	115	151	6	2	2	9	2	4	6	2	2	9	2	4	10	12	0.545455	6	3
791	6156	6	1	1	3	3	2	2	2	1	2	1	1	2	1	23	1	1962	51	8	5	4	3	2	2	31	101	111	111	188	115	135	3	1	1	2	2	2	3	1	1	2	2	2	21	4	0.16	2	1
794	6159	6	1	1	3	3	2	2	2	1	1	1	1	1	1	25	9	1976	37	5	3	4	3	2	1	3	131	188	101	115	151	115	6	13	4	2	3	1	6	#NULL!	4	2	3	1	10	11	0.52381	6	3
799	6164	6	1	1	3	3	2	2	2	1	2	1	1	2	1	19	2	1981	32	4	3	4	2	1	2	21	131	188	111	188	188	151	2	1	3	1	2	3	2	1	3	1	2	3	9	15	0.625	7	4
808	6173	6	1	1	3	3	2	2	2	1	1	1	1	2	1	13	12	1983	30	4	3	4	4	3	1	4	101	111	101	181	181	115	13	3	9	14	14	14	#NULL!	3	9	#NULL!	#NULL!	#NULL!	0	28	1	10	5
820	6185	6	1	1	3	3	2	2	2	1	1	1	1	3	3	11	11	1952	61	10	6	4	3	2	1	3	101	101	101	181	181	181	5	14	14	13	14	14	5	#NULL!	#NULL!	#NULL!	#NULL!	#NULL!	14	7	0.333333	4	2
842	6207	6	1	1	3	3	2	2	2	1	2	1	1	1	1	29	9	1972	41	6	4	2	3	2	1	3	101	101	111	181	181	151	4	1	1	14	14	6	4	1	1	#NULL!	#NULL!	6	16	5	0.238095	3	2
848	6213	6	1	1	3	3	2	2	2	1	1	1	1	1	1	12	3	1981	32	4	3	2	3	2	1	3	105	101	111	181	151	181	2	1	1	14	3	14	2	1	1	#NULL!	3	#NULL!	7	14	0.666667	7	4
851	6216	6	1	1	3	3	2	2	2	1	2	1	1	1	1	22	2	1991	22	2	2	2	3	2	1	3	101	101	111	181	181	181	3	1	1	14	14	14	3	1	1	#NULL!	#NULL!	#NULL!	16	5	0.238095	3	2
859	6224	6	1	1	3	3	2	2	2	1	1	1	1	3	3	15	10	1982	31	4	3	2	3	2	1	3	131	111	111	181	181	181	4	1	1	14	14	14	4	1	1	#NULL!	#NULL!	#NULL!	14	7	0.333333	4	2
867	6232	6	1	1	3	3	2	2	2	1	1	1	1	1	1	5	4	1991	22	2	2	2	3	2	2	31	105	111	111	181	181	151	2	1	1	2	14	14	2	1	1	2	#NULL!	#NULL!	10	11	0.52381	6	3
881	6246	6	1	1	3	3	2	2	2	1	1	3	3	3	3	12	5	1981	32	4	3	2	3	2	2	31	105	111	101	181	181	181	1	2	3	3	1	4	1	2	3	3	1	4	7	10	0.588235	6	3
883	6248	6	1	1	3	3	2	2	2	1	1	3	3	3	3	1	11	1963	50	8	5	2	3	2	2	31	131	111	111	151	181	181	2	1	14	2	14	2	2	1	#NULL!	2	#NULL!	2	10	7	0.411765	5	3
886	6251	6	1	1	3	3	2	2	2	1	1	3	3	3	3	1	11	1963	50	8	5	2	2	1	1	2	101	111	111	181	181	181	2	1	3	14	14	14	2	1	3	#NULL!	#NULL!	#NULL!	7	3	0.3	3	2
895	6260	6	1	1	3	3	2	2	2	1	1	1	1	1	1	17	5	1958	55	9	5	2	3	2	2	31	105	111	188	181	181	135	2	1	1	6	6	3	2	1	1	6	6	3	7	14	0.666667	7	4
897	6262	6	1	1	3	3	2	2	2	1	1	1	1	1	1	19	1	1991	22	2	2	2	3	2	2	31	131	111	188	151	188	135	5	9	1	13	6	3	5	9	1	#NULL!	6	3	17	4	0.190476	2	1
908	6273	6	1	1	3	3	2	2	2	1	1	1	1	1	1	17	2	1995	18	1	1	2	3	2	1	3	141	111	101	181	115	151	5	9	11	6	13	3	5	9	11	6	#NULL!	3	20	1	0.047619	1	1
910	6275	6	1	1	3	3	2	2	2	1	2	1	1	1	1	17	3	1961	52	8	5	2	3	2	2	31	105	111	101	181	181	135	2	9	1	13	6	3	2	9	1	#NULL!	6	3	20	1	0.047619	1	1
917	6282	6	1	1	3	3	2	2	2	1	2	1	1	1	1	1	4	1970	43	6	4	2	3	2	2	31	121	111	188	181	181	135	9	9	1	6	6	2	9	9	1	6	6	2	6	15	0.714286	8	4
925	6290	6	1	1	3	3	2	2	2	1	2	1	1	1	1	6	1	1974	39	5	3	2	3	2	2	31	141	111	188	181	181	181	7	9	1	6	6	3	7	9	1	6	6	3	7	14	0.666667	7	4
926	6291	6	1	1	3	3	2	2	2	1	2	1	1	1	1	1	4	1970	43	6	4	2	3	2	2	31	141	111	188	181	115	135	6	9	1	6	6	2	6	9	1	6	6	2	7	14	0.666667	7	4
939	6304	6	1	1	3	3	2	2	2	1	1	1	1	1	1	25	5	1991	22	2	2	2	3	2	2	31	101	111	111	181	181	121	4	11	1	14	14	13	4	11	1	#NULL!	#NULL!	#NULL!	12	8	0.4	4	2
951	6316	6	1	1	3	3	2	2	2	1	2	1	1	2	1	18	3	1985	28	3	2	2	3	2	2	31	101	111	111	141	141	188	4	1	1	14	13	6	4	1	1	#NULL!	#NULL!	6	16	3	0.157895	2	1
976	6341	6	1	1	3	3	2	2	2	1	2	2	1	2	1	8	12	1993	20	2	2	2	2	1	2	21	101	111	101	121	115	188	6	3	9	2	1	9	6	3	9	2	1	9	0	14	1	10	5
982	6356	6	1	1	3	3	2	2	2	1	2	2	1	2	1	18	4	1991	22	2	2	2	2	1	2	21	121	111	101	115	188	115	3	1	1	2	4	3	3	1	1	2	4	3	10	6	0.375	4	2
983	6357	6	1	1	3	3	2	2	2	1	2	1	1	1	1	3	5	1990	23	2	2	2	3	2	2	31	131	101	188	115	121	115	2	1	11	4	13	3	2	1	11	4	#NULL!	3	14	7	0.333333	4	2
993	6367	6	1	1	3	3	2	2	2	1	1	2	1	3	3	14	2	1991	22	2	2	2	3	2	2	31	121	111	101	115	188	115	4	13	6	1	1	3	4	#NULL!	6	1	1	3	9	8	0.470588	5	3
994	6368	6	1	1	3	3	2	2	2	1	1	2	1	2	1	17	3	1990	23	2	2	2	3	2	3	31	105	101	188	188	115	131	4	13	1	3	13	3	4	#NULL!	1	3	#NULL!	3	28	10	0.263158	3	2
998	7002	7	3	2	2	2	3	1	3	1	1	2	1	2	1	2	3	1974	39	5	3	3	3	2	2	31	101	101	111	181	181	151	2	1	1	14	14	2	2	1	1	#NULL!	#NULL!	2	7	21	0.75	8	4
1014	7018	7	3	2	2	2	3	1	3	1	1	1	1	1	1	99	99	1972	41	6	4	2	3	2	1	3	131	111	111	181	181	181	4	1	1	14	14	14	4	1	1	#NULL!	#NULL!	#NULL!	15	6	0.285714	3	2
1017	7021	7	3	2	2	2	3	1	3	1	1	3	3	3	3	18	11	1979	34	4	3	2	3	2	2	31	105	111	181	188	181	151	2	3	2	9	2	14	2	3	2	9	2	#NULL!	14	8	0.363636	4	2
1018	7022	7	3	2	2	2	3	1	3	1	1	3	3	3	3	2	8	1958	55	9	5	2	3	2	2	31	105	111	111	181	188	181	4	4	1	14	3	14	4	4	1	#NULL!	3	#NULL!	14	14	0.5	5	3
1067	7071	7	3	2	2	2	3	1	3	1	2	1	1	3	3	30	9	1992	21	2	2	2	5	3	2	5	101	111	111	181	188	115	5	1	9	14	6	6	5	1	9	#NULL!	6	6	12	18	0.6	6	3
1068	7072	7	3	2	2	2	3	1	3	1	1	3	3	1	1	6	3	1961	52	8	5	2	3	2	1	3	105	111	111	181	181	181	4	1	1	14	14	14	4	1	1	#NULL!	#NULL!	#NULL!	21	0	0	1	1
1084	8009	8	3	2	2	2	3	1	3	1	1	1	1	1	1	4	7	1994	19	1	1	2	2	1	2	21	101	181	111	181	115	135	2	14	1	14	2	2	2	#NULL!	1	#NULL!	2	2	7	7	0.5	5	3
1086	8011	8	3	2	2	2	3	1	3	1	1	1	1	1	1	20	5	1977	36	5	3	2	3	2	2	31	101	111	111	181	115	135	5	1	1	13	1	2	5	1	1	#NULL!	1	2	11	10	0.47619	5	3
1087	8012	8	3	2	2	2	3	1	3	1	1	1	1	1	1	4	7	1964	49	7	4	2	3	2	2	31	101	101	101	181	115	135	2	1	13	14	13	2	2	1	#NULL!	#NULL!	#NULL!	2	12	10	0.454545	5	3
1088	8013	8	3	2	2	2	3	1	3	1	2	1	1	1	1	10	3	1980	33	4	3	4	3	2	2	31	131	101	101	181	188	181	3	1	1	14	14	14	3	1	1	#NULL!	#NULL!	#NULL!	21	0	0	1	1
1106	8031	8	3	2	2	2	3	1	3	1	1	1	1	1	1	3	5	1958	55	9	5	2	3	2	1	3	101	111	111	181	181	181	2	1	1	14	14	14	2	1	1	#NULL!	#NULL!	#NULL!	18	3	0.142857	2	1
1119	8044	8	3	2	2	2	3	1	3	1	2	1	1	1	1	15	5	1978	35	5	3	2	3	2	4	31	121	101	101	181	115	135	2	1	1	1	13	3	2	1	1	1	#NULL!	3	10	11	0.52381	6	3
1122	8047	8	3	2	2	2	3	1	3	1	1	3	3	3	3	19	4	1993	20	2	2	3	3	2	1	3	131	111	111	181	181	181	2	13	1	14	14	14	2	#NULL!	1	#NULL!	#NULL!	#NULL!	19	2	0.0952381	1	1
1129	8054	8	3	2	2	2	3	1	3	1	1	1	1	1	1	16	4	1980	33	4	3	2	3	2	1	3	101	188	111	181	181	181	3	1	1	14	14	14	3	1	1	#NULL!	#NULL!	#NULL!	7	14	0.666667	7	4
1140	9002	9	3	2	2	3	3	1	3	1	1	1	1	1	1	99	11	1974	39	5	3	4	3	2	1	3	101	111	111	181	181	181	5	1	1	14	14	1	5	1	1	#NULL!	#NULL!	1	11	10	0.47619	5	3
1159	9021	9	3	2	2	3	3	1	3	1	1	1	1	3	3	24	1	1972	41	6	4	2	3	2	2	31	101	111	101	181	181	115	4	4	13	14	14	4	4	4	#NULL!	#NULL!	#NULL!	4	2	19	0.904762	10	5
1165	9027	9	3	2	2	3	3	1	3	1	1	1	1	2	1	1	4	1984	29	3	2	2	3	2	1	3	131	111	111	181	181	181	5	3	2	14	14	14	5	3	2	#NULL!	#NULL!	#NULL!	8	13	0.619048	7	4
1168	9030	9	3	2	2	3	3	1	3	1	1	1	1	1	1	1	5	1977	36	5	3	2	3	2	2	31	105	101	101	181	181	115	3	3	2	14	14	3	3	3	2	#NULL!	#NULL!	3	19	2	0.0952381	1	1
1173	9035	9	3	2	2	3	3	1	3	1	2	1	1	1	1	99	11	1962	51	8	5	2	3	2	2	31	105	111	188	181	181	188	3	1	1	14	14	1	3	1	1	#NULL!	#NULL!	1	21	0	0	1	1
1175	9037	9	3	2	2	3	3	1	3	1	1	1	1	2	1	99	3	1993	20	2	2	4	3	2	2	31	131	101	111	181	115	115	5	1	1	14	13	13	5	1	1	#NULL!	#NULL!	#NULL!	16	5	0.238095	3	2
1187	9049	9	3	2	2	3	3	1	3	1	1	3	3	3	3	9	9	1995	18	1	1	2	3	2	1	3	131	111	111	181	181	181	4	11	3	14	14	14	4	11	3	#NULL!	#NULL!	#NULL!	20	1	0.047619	1	1
1197	9059	9	3	2	2	3	3	1	3	1	2	1	1	3	3	99	8	1984	29	3	2	2	2	1	2	21	105	111	181	181	181	115	2	3	14	14	14	3	2	3	#NULL!	#NULL!	#NULL!	3	14	0	0	1	1
1208	9070	9	3	2	2	3	3	1	3	1	2	1	1	1	1	21	3	1989	24	2	2	2	3	2	1	3	101	111	111	181	181	181	2	2	2	14	14	14	2	2	2	#NULL!	#NULL!	#NULL!	7	14	0.666667	7	4
1224	9086	9	3	2	2	3	3	1	3	1	2	1	1	1	1	14	2	1992	21	2	2	2	2	1	2	21	101	111	181	181	181	115	4	1	14	14	14	1	4	1	#NULL!	#NULL!	#NULL!	1	14	0	0	1	1
1234	9096	9	3	2	2	3	3	1	3	1	2	1	1	2	1	29	7	1971	42	6	4	4	3	2	2	31	141	111	111	181	181	181	2	13	13	14	14	14	2	#NULL!	#NULL!	#NULL!	#NULL!	#NULL!	14	7	0.333333	4	2
1235	9097	9	3	2	2	3	3	1	3	1	1	1	1	3	3	25	10	1975	38	5	3	4	3	2	1	3	101	111	111	181	181	181	2	2	2	14	14	14	2	2	2	#NULL!	#NULL!	#NULL!	7	14	0.666667	7	4
1237	9099	9	3	2	2	3	3	1	3	1	2	1	1	1	1	12	12	1985	28	3	2	4	4	3	2	41	105	111	101	181	115	135	5	13	1	14	13	3	5	#NULL!	1	#NULL!	#NULL!	3	10	25	0.714286	8	4
1239	9101	9	3	2	2	3	3	1	3	1	1	1	1	1	1	26	5	1973	40	6	4	2	4	3	2	41	101	111	111	181	181	115	4	13	1	14	14	4	4	#NULL!	1	#NULL!	#NULL!	4	14	14	0.5	5	3
1243	9105	9	3	2	2	3	3	1	3	1	2	1	1	1	1	6	3	1953	60	10	6	4	2	1	2	21	101	111	181	181	115	135	2	1	14	14	1	2	2	1	#NULL!	#NULL!	1	2	0	28	1	10	5
1250	9112	9	3	2	2	3	3	1	3	1	2	1	1	1	1	99	11	1995	18	1	1	2	3	2	3	31	101	111	111	115	115	115	5	1	1	6	3	3	5	1	1	6	3	3	18	3	0.142857	2	1
1252	9114	9	3	2	2	3	3	1	3	1	2	1	1	3	3	99	12	1965	48	7	4	2	3	2	2	31	101	111	111	181	181	115	2	3	1	14	14	2	2	3	1	#NULL!	#NULL!	2	21	0	0	1	1
1253	9115	9	3	2	2	3	3	1	3	1	1	1	1	3	3	99	9	1952	61	10	6	2	3	2	2	31	101	111	111	181	181	115	2	2	2	14	14	1	2	2	2	#NULL!	#NULL!	1	20	1	0.047619	1	1
1256	9118	9	3	2	2	3	3	1	3	1	2	1	1	1	1	99	99	1984	29	3	2	4	3	2	2	31	101	111	111	181	181	131	2	2	1	14	14	2	2	2	1	#NULL!	#NULL!	2	0	28	1	10	5
1263	9125	9	3	2	2	3	3	1	3	1	2	1	1	1	1	99	99	1984	29	3	2	3	3	2	1	3	101	111	111	181	181	181	3	3	3	14	14	14	3	3	3	#NULL!	#NULL!	#NULL!	16	5	0.238095	3	2
1268	9130	9	3	2	2	3	3	1	3	1	2	3	3	3	3	18	11	1983	30	4	3	2	4	3	2	41	101	111	111	181	181	115	2	1	1	14	14	9	2	1	1	#NULL!	#NULL!	9	16	5	0.238095	3	2
1269	9131	9	3	2	2	3	3	1	3	1	2	3	3	3	3	26	5	1971	42	6	4	3	3	2	1	3	105	111	111	181	181	181	1	1	1	14	14	14	1	1	1	#NULL!	#NULL!	#NULL!	14	5	0.263158	3	2
1275	9137	9	3	2	2	3	3	1	3	1	2	3	3	3	3	15	6	1958	55	9	5	2	3	2	2	31	105	111	111	181	181	115	13	1	1	14	13	13	#NULL!	1	1	#NULL!	#NULL!	#NULL!	21	0	0	1	1
1276	9138	9	3	2	2	3	3	1	3	1	1	3	3	3	3	27	3	1995	18	1	1	2	3	2	2	31	105	111	111	181	181	181	3	13	2	14	14	14	3	#NULL!	2	#NULL!	#NULL!	#NULL!	12	7	0.368421	4	2
1280	9142	9	3	2	2	3	3	1	3	1	1	2	1	2	1	99	99	1978	35	5	3	2	4	3	2	41	105	101	111	181	188	121	2	1	1	14	2	4	2	1	1	#NULL!	2	4	14	10	0.416667	5	3
1283	9145	9	3	2	2	3	3	1	3	1	2	3	3	3	3	25	7	1967	46	7	4	4	2	1	2	21	101	111	111	181	188	115	13	3	1	14	1	1	#NULL!	3	1	#NULL!	1	1	15	6	0.285714	3	2
1284	9146	9	3	2	2	3	3	1	3	1	2	3	3	3	3	22	10	1978	35	5	3	4	3	2	2	31	105	111	111	181	181	115	1	2	1	14	14	6	1	2	1	#NULL!	#NULL!	6	15	6	0.285714	3	2
1304	9166	9	3	2	2	3	3	1	3	1	1	1	1	1	1	25	7	1984	29	3	2	4	3	2	2	31	105	111	111	151	181	181	2	1	1	2	14	14	2	1	1	2	#NULL!	#NULL!	14	7	0.333333	4	2
1314	9176	9	3	2	2	3	3	1	3	1	2	1	1	1	1	99	99	1984	29	3	2	4	3	2	1	3	105	111	111	181	181	181	3	3	3	14	14	14	3	3	3	#NULL!	#NULL!	#NULL!	15	6	0.285714	3	2
1317	9179	9	3	2	2	3	3	1	3	1	1	1	1	1	1	99	99	1968	45	7	4	4	3	2	1	3	105	111	111	181	181	181	3	9	9	14	14	14	3	9	9	#NULL!	#NULL!	#NULL!	10	11	0.52381	6	3
1326	9188	9	3	2	2	3	3	1	3	1	1	1	1	1	1	99	99	1983	30	4	3	2	3	2	1	3	101	111	111	181	181	181	3	3	3	14	14	14	3	3	3	#NULL!	#NULL!	#NULL!	15	6	0.285714	3	2
1335	9197	9	3	2	2	3	3	1	3	1	1	1	1	1	1	99	99	1958	55	9	5	2	3	2	2	31	105	101	111	181	181	181	3	1	1	14	14	14	3	1	1	#NULL!	#NULL!	#NULL!	16	5	0.238095	3	2
1336	9198	9	3	2	2	3	3	1	3	1	2	1	1	1	1	12	8	1975	38	5	3	2	3	2	1	3	105	111	101	181	181	181	4	1	1	14	14	14	4	1	1	#NULL!	#NULL!	#NULL!	16	5	0.238095	3	2
1343	9205	9	3	2	2	3	3	1	3	1	2	1	1	1	1	6	7	1998	15	1	1	4	3	2	2	31	131	111	111	181	181	181	1	1	1	14	14	14	1	1	1	#NULL!	#NULL!	#NULL!	3	18	0.857143	9	5
1362	9224	9	3	2	2	3	3	1	3	1	1	1	1	1	1	99	99	1984	29	3	2	2	2	1	1	2	101	111	111	181	181	181	3	9	9	14	14	14	3	9	9	#NULL!	#NULL!	#NULL!	2	20	0.909091	10	5
1374	9236	9	3	2	2	3	3	1	3	1	1	3	3	3	3	99	99	1966	47	7	4	2	3	2	2	31	121	111	111	181	188	181	2	1	1	1	3	14	2	1	1	1	3	#NULL!	14	3	0.176471	2	1
1378	9242	9	3	2	2	3	3	1	3	1	1	1	1	2	1	99	6	1966	47	7	4	4	2	1	2	21	105	111	111	181	181	181	3	9	9	14	14	14	3	9	9	#NULL!	#NULL!	#NULL!	10	4	0.285714	3	2
1379	9243	9	3	2	2	3	3	1	3	1	1	1	1	2	1	99	2	1982	31	4	3	3	3	2	1	3	101	111	111	181	181	181	3	3	3	14	14	14	3	3	3	#NULL!	#NULL!	#NULL!	15	6	0.285714	3	2
1384	9248	9	3	2	2	3	3	1	3	1	2	1	1	2	1	12	12	1972	41	6	4	2	3	2	1	3	105	111	101	181	181	181	4	1	1	14	14	14	4	1	1	#NULL!	#NULL!	#NULL!	16	5	0.238095	3	2
1394	10008	10	3	2	2	2	4	2	4	1	1	3	3	3	3	13	10	1983	30	4	3	3	3	2	2	31	105	111	111	181	181	135	4	9	1	14	14	3	4	9	1	#NULL!	#NULL!	3	11	11	0.5	5	3
1405	10019	10	3	2	2	2	4	2	4	1	2	3	3	3	3	23	10	1975	38	5	3	2	3	2	2	31	121	111	111	181	181	135	5	3	1	14	14	3	5	3	1	#NULL!	#NULL!	3	7	14	0.666667	7	4
1409	10023	10	3	2	2	2	4	2	4	1	2	3	3	3	3	21	5	1981	32	4	3	2	3	2	2	31	101	111	111	181	181	135	5	11	1	14	14	14	5	11	1	#NULL!	#NULL!	#NULL!	7	14	0.666667	7	4
1411	10025	10	3	2	2	2	4	2	4	1	1	3	3	3	3	11	3	1985	28	3	2	2	3	2	2	31	105	111	111	181	181	135	3	1	1	14	14	4	3	1	1	#NULL!	#NULL!	4	7	14	0.666667	7	4
1427	10041	10	3	2	2	2	4	2	4	1	1	1	1	2	1	13	10	1989	24	2	2	2	3	2	2	31	101	111	111	181	181	151	4	11	3	14	14	2	4	11	3	#NULL!	#NULL!	2	7	14	0.666667	7	4
1439	10053	10	3	2	2	2	4	2	4	1	1	1	1	1	1	13	7	1989	24	2	2	4	3	2	2	31	105	111	111	151	181	151	3	11	1	6	14	14	3	11	1	6	#NULL!	#NULL!	7	14	0.666667	7	4
1441	10055	10	3	2	2	2	4	2	4	1	2	1	1	1	1	21	6	1967	46	7	4	3	3	2	1	3	105	111	111	181	181	181	2	1	1	14	14	14	2	1	1	#NULL!	#NULL!	#NULL!	18	3	0.142857	2	1
1442	10056	10	3	2	2	2	4	2	4	1	2	1	1	2	1	5	1	1956	57	9	5	3	3	2	2	31	105	111	111	181	181	188	2	3	3	14	14	1	2	3	3	#NULL!	#NULL!	1	20	1	0.047619	1	1
1452	10066	10	3	2	2	2	4	2	4	1	1	3	3	3	3	1	9	1993	20	2	2	2	3	2	2	31	105	111	111	181	181	135	5	1	1	14	14	3	5	1	1	#NULL!	#NULL!	3	7	14	0.666667	7	4
1462	10076	10	3	2	2	2	4	2	4	1	1	1	1	1	1	22	7	1995	18	1	1	2	4	3	2	41	101	111	111	188	181	135	3	1	11	3	14	3	3	1	11	3	#NULL!	3	14	14	0.5	5	3
1463	10077	10	3	2	2	2	4	2	4	1	1	1	1	1	1	8	10	1990	23	2	2	2	3	2	2	31	105	111	111	181	181	135	3	3	1	14	14	3	3	3	1	#NULL!	#NULL!	3	21	0	0	1	1
1468	10082	10	3	2	2	2	4	2	4	1	1	1	1	1	1	14	6	1979	34	4	3	2	3	2	2	31	105	111	111	181	181	135	2	11	1	14	14	3	2	11	1	#NULL!	#NULL!	3	7	14	0.666667	7	4
1478	10092	10	3	2	2	2	4	2	4	1	1	1	1	3	3	2	7	1955	58	9	5	2	3	2	2	31	105	111	111	181	181	135	4	11	2	14	14	3	4	11	2	#NULL!	#NULL!	3	14	7	0.333333	4	2
1485	10099	10	3	2	2	2	4	2	4	1	1	3	3	3	3	99	4	1958	55	9	5	2	3	2	2	31	105	111	111	181	181	135	4	11	2	14	14	4	4	11	2	#NULL!	#NULL!	4	14	7	0.333333	4	2
1506	11012	11	3	2	2	2	4	2	4	1	1	1	1	1	1	2	6	1968	45	7	4	2	3	2	1	3	105	111	111	181	181	181	4	1	3	14	14	14	4	1	3	#NULL!	#NULL!	#NULL!	14	7	0.333333	4	2
1514	11020	11	3	2	2	2	4	2	4	1	2	1	1	1	1	21	1	1998	15	1	1	2	3	2	2	31	105	111	111	181	181	135	4	1	3	14	14	1	4	1	3	#NULL!	#NULL!	1	14	7	0.333333	4	2
1516	11022	11	3	2	2	2	4	2	4	1	2	1	1	1	1	16	5	1983	30	4	3	2	3	2	1	3	131	111	111	181	181	181	4	1	3	14	14	14	4	1	3	#NULL!	#NULL!	#NULL!	14	7	0.333333	4	2
1527	11033	11	3	2	2	2	4	2	4	1	2	3	3	3	3	27	4	1992	21	2	2	2	3	2	2	31	105	111	111	181	181	151	4	9	3	14	14	2	4	9	3	#NULL!	#NULL!	2	14	7	0.333333	4	2
1557	11063	11	3	2	2	2	4	2	4	1	1	1	1	1	1	4	1	1989	24	2	2	2	2	1	2	21	101	111	111	181	181	151	4	1	1	14	14	4	4	1	1	#NULL!	#NULL!	4	14	7	0.333333	4	2
1558	11064	11	3	2	2	2	4	2	4	1	1	1	1	1	1	1	12	1953	60	10	6	2	3	2	2	31	101	111	111	181	181	115	4	1	1	14	14	2	4	1	1	#NULL!	#NULL!	2	14	7	0.333333	4	2
1590	12021	12	3	2	2	2	4	2	4	1	1	1	1	1	1	23	3	1974	39	5	3	2	3	2	2	31	105	111	111	181	181	135	2	11	3	14	14	3	2	11	3	#NULL!	#NULL!	3	7	14	0.666667	7	4
1609	12040	12	3	2	2	2	4	2	4	1	1	3	3	3	3	99	3	1986	27	3	2	2	3	2	2	31	105	111	111	181	181	135	3	3	6	14	14	3	3	3	6	#NULL!	#NULL!	3	15	6	0.285714	3	2
1622	12053	12	3	2	2	2	4	2	4	1	2	1	1	1	1	13	5	1979	34	4	3	2	3	2	2	31	105	111	111	181	181	135	2	3	3	14	14	2	2	3	3	#NULL!	#NULL!	2	14	7	0.333333	4	2
1635	12066	12	3	2	2	2	4	2	4	1	1	1	1	1	1	12	2	1976	37	5	3	4	3	2	2	31	105	111	111	181	181	131	3	9	1	14	14	2	3	9	1	#NULL!	#NULL!	2	14	7	0.333333	4	2
1643	12074	12	3	2	2	2	4	2	4	1	1	3	3	3	3	19	3	1980	33	4	3	2	3	2	2	31	105	111	111	181	181	135	4	11	3	14	14	2	4	11	3	#NULL!	#NULL!	2	14	7	0.333333	4	2
1653	12084	12	3	2	2	2	4	2	4	1	1	3	3	3	3	23	6	1966	47	7	4	2	3	2	2	31	121	111	111	181	181	151	3	3	11	14	14	4	3	3	11	#NULL!	#NULL!	4	14	7	0.333333	4	2
1676	13001	13	2	3	1	1	5	1	5	1	1	1	1	1	1	6	8	1979	34	4	3	1	3	2	2	31	131	101	111	115	115	115	2	4	1	3	2	2	2	4	1	3	2	2	9	12	0.571429	6	3
1680	13005	13	2	3	1	1	5	1	5	1	2	2	1	1	1	8	7	1995	18	1	1	1	3	2	2	31	105	111	111	188	115	115	2	1	1	1	1	2	2	1	1	1	1	2	16	10	0.384615	4	2
1688	13013	13	2	3	1	1	5	1	5	1	2	2	1	1	1	23	4	1974	39	5	3	2	2	1	2	21	131	111	111	115	115	135	3	1	1	1	1	1	3	1	1	1	1	1	12	4	0.25	3	2
1689	13014	13	2	3	1	1	5	1	5	1	1	1	1	1	1	1	4	1988	25	3	2	1	2	1	2	21	131	111	111	121	121	151	2	2	2	2	2	2	2	2	2	2	2	2	14	7	0.333333	4	2
1706	13031	13	2	3	1	1	5	1	5	1	1	2	1	3	3	28	12	1965	48	7	4	2	2	1	2	21	101	111	111	188	115	115	2	1	1	1	2	2	2	1	1	1	2	2	24	0	0	1	1
1709	13034	13	2	3	1	1	5	1	5	1	1	1	1	3	3	99	5	1979	34	4	3	1	3	2	2	31	121	188	101	141	121	115	2	9	1	13	2	2	2	9	1	#NULL!	2	2	2	28	0.933333	10	5
1712	13037	13	2	3	1	1	5	1	5	1	1	1	1	3	3	99	8	1993	20	2	2	4	4	3	2	41	101	111	101	121	188	115	2	3	1	1	2	2	2	3	1	1	2	2	3	27	0.9	9	5
1717	13042	13	2	3	1	1	5	1	5	1	1	1	1	2	1	28	1	1972	41	6	4	4	3	2	2	31	101	101	111	188	115	135	4	3	1	4	3	4	4	3	1	4	3	4	5	24	0.827586	9	5
1723	13048	13	2	3	1	1	5	1	5	1	1	3	3	3	3	16	7	1990	23	2	2	1	3	2	2	31	101	111	111	188	121	115	2	1	1	3	2	2	2	1	1	3	2	2	16	7	0.304348	4	2
1730	13055	13	2	3	1	1	5	1	5	1	2	3	3	2	1	99	2	1966	47	7	4	1	3	2	2	31	101	111	111	115	115	115	3	1	1	9	3	3	3	1	1	9	3	3	20	8	0.285714	3	2
1739	13064	13	2	3	1	1	5	1	5	1	2	2	1	2	1	1	7	1982	31	4	3	4	3	2	2	31	105	111	111	188	115	151	5	3	1	13	6	9	5	3	1	#NULL!	6	9	19	2	0.0952381	1	1
1743	13068	13	2	3	1	1	5	1	5	1	1	1	1	1	1	8	1	1986	27	3	2	2	2	1	2	21	101	111	111	115	115	115	3	1	1	2	2	2	3	1	1	2	2	2	9	12	0.571429	6	3
1763	13088	13	2	3	1	1	5	1	5	1	1	1	1	1	1	6	8	1986	27	3	2	1	2	1	3	21	101	101	111	115	115	121	2	2	1	6	2	2	2	2	1	6	2	2	12	7	0.368421	4	2
1769	13094	13	2	3	1	1	5	1	5	1	1	2	1	2	1	24	11	1995	17	1	1	1	3	2	2	31	101	111	101	115	115	151	2	11	1	1	13	6	2	11	1	1	#NULL!	6	20	1	0.047619	1	1
1781	13106	13	2	3	1	1	5	1	5	1	1	2	1	2	1	15	2	1960	53	8	5	1	3	2	1	3	101	188	111	181	181	181	5	1	1	1	6	6	5	1	1	1	6	6	15	6	0.285714	3	2
1783	13108	13	2	3	1	1	5	1	5	1	1	2	1	2	1	20	10	1975	38	5	3	2	3	2	1	3	101	188	111	181	181	181	2	1	1	2	2	2	2	1	1	2	2	2	15	6	0.285714	3	2
1785	13110	13	2	3	1	1	5	1	5	1	2	2	1	2	1	17	7	1977	36	5	3	1	3	2	2	31	101	188	111	181	121	181	5	1	1	1	13	6	5	1	1	1	#NULL!	6	12	9	0.428571	5	3
1794	13119	13	2	3	1	1	5	1	5	1	1	2	1	2	1	26	3	1996	17	1	1	2	3	2	1	3	101	188	111	181	181	181	4	1	1	1	4	4	4	1	1	1	4	4	18	3	0.142857	2	1
1809	13134	13	2	3	1	1	5	1	5	1	2	2	1	2	1	19	8	1995	18	1	1	1	4	3	2	41	101	188	111	181	121	181	5	3	1	1	6	13	5	3	1	1	6	#NULL!	20	8	0.285714	3	2
1817	13142	13	2	3	1	1	5	1	5	1	2	2	1	2	1	20	3	1984	29	3	2	1	3	2	2	31	101	188	111	181	121	181	5	1	1	1	9	6	5	1	1	1	9	6	18	3	0.142857	2	1
1827	13152	13	2	3	1	1	5	1	5	1	2	1	1	3	3	17	10	1978	35	5	3	1	3	2	2	31	101	188	111	181	181	181	5	1	1	9	13	2	5	1	1	9	#NULL!	2	15	6	0.285714	3	2
1858	13183	13	2	3	1	1	5	1	5	1	2	1	1	2	1	23	4	1976	37	5	3	1	2	1	2	21	131	111	111	115	115	135	3	1	1	1	1	1	3	1	1	1	1	1	12	4	0.25	3	2
1863	13188	13	2	3	1	1	5	1	5	1	2	1	1	2	1	15	12	1961	52	8	5	2	3	2	2	31	105	111	111	115	115	135	2	1	1	2	3	3	2	1	1	2	3	3	21	0	0	1	1
1870	13195	13	2	3	1	1	5	1	5	1	1	1	1	2	1	12	11	1964	49	7	4	1	2	1	3	21	131	111	111	188	115	115	2	1	1	2	2	2	2	1	1	2	2	2	14	3	0.176471	2	1
1876	13201	13	2	3	1	1	5	1	5	1	1	2	1	3	3	14	11	1963	50	8	5	2	2	1	2	21	101	111	111	188	115	115	2	1	1	1	2	2	2	1	1	1	2	2	24	0	0	1	1
1879	13204	13	2	3	1	1	5	1	5	1	1	2	1	3	3	6	6	1976	37	5	3	1	2	1	2	21	121	188	101	141	121	115	2	9	1	13	2	2	2	9	1	#NULL!	2	2	2	28	0.933333	10	5
1892	14007	14	2	3	1	1	5	1	6	1	1	3	3	2	1	8	4	1982	31	4	3	1	3	2	2	31	105	101	111	181	181	181	2	2	2	14	14	14	2	2	2	#NULL!	#NULL!	#NULL!	20	1	0.047619	1	1
1896	14011	14	2	3	1	1	5	1	6	1	1	1	1	1	1	24	3	1972	41	6	4	2	3	2	1	3	105	111	111	181	181	181	2	3	3	14	14	14	2	3	3	#NULL!	#NULL!	#NULL!	15	6	0.285714	3	2
1934	14049	14	2	3	1	1	5	1	6	1	1	1	1	2	1	9	12	1995	18	1	1	1	3	2	1	3	105	101	111	181	181	181	2	1	1	14	14	14	2	1	1	#NULL!	#NULL!	#NULL!	21	0	0	1	1
1949	14064	14	2	3	1	1	5	1	6	1	2	2	1	2	1	25	5	1971	42	6	4	2	3	2	1	3	105	111	181	181	181	181	2	2	1	14	14	14	2	2	1	#NULL!	#NULL!	#NULL!	5	14	0.736842	8	4
2011	14126	14	2	3	1	1	5	1	6	1	2	1	1	1	1	99	99	1965	48	7	4	4	2	1	2	21	101	111	111	181	181	181	2	1	1	14	14	14	2	1	1	#NULL!	#NULL!	#NULL!	1	20	0.952381	10	5
2013	14128	14	2	3	1	1	5	1	6	1	2	1	1	1	1	99	99	1960	53	8	5	4	3	2	1	3	101	188	111	181	181	181	2	1	1	14	14	14	2	1	1	#NULL!	#NULL!	#NULL!	20	1	0.047619	1	1
2014	14129	14	2	3	1	1	5	1	6	1	1	1	1	1	1	18	11	1994	19	1	1	4	3	2	1	3	101	111	111	181	181	181	1	1	1	14	14	14	1	1	1	#NULL!	#NULL!	#NULL!	14	7	0.333333	4	2
2040	14155	14	2	3	1	1	5	1	6	1	1	1	1	1	1	99	99	1954	59	9	5	4	3	2	1	3	101	111	111	181	181	181	2	1	1	14	14	14	2	1	1	#NULL!	#NULL!	#NULL!	20	1	0.047619	1	1
2	1002	1	3	2	2	2	1	2	1	1	1	2	1	2	1	99	4	1974	39	5	3	2	2	1	2	21	105	111	111	181	181	181	4	9	13	13	13	14	4	9	#NULL!	#NULL!	#NULL!	#NULL!	3	18	0.857143	9	5
7	1007	1	3	2	2	2	1	2	1	1	1	2	1	2	1	19	2	1984	29	3	2	2	2	1	2	21	105	111	111	188	151	151	3	4	13	14	14	14	3	4	#NULL!	#NULL!	#NULL!	#NULL!	10	4	0.285714	3	2
10	1010	1	3	2	2	2	1	2	1	1	1	1	1	2	1	21	11	1962	51	8	5	2	3	2	1	3	141	111	111	141	151	151	3	3	2	14	14	14	3	3	2	#NULL!	#NULL!	#NULL!	14	7	0.333333	4	2
12	1012	1	3	2	2	2	1	2	1	1	1	1	1	1	1	99	8	1993	20	2	2	2	3	2	1	3	105	111	111	141	151	151	2	1	1	1	3	1	2	1	1	1	3	1	15	7	0.318182	4	2
14	1014	1	3	2	2	2	1	2	1	1	1	2	1	2	1	99	5	1979	34	4	3	2	2	1	1	2	105	111	111	141	151	151	3	3	4	1	1	1	3	3	4	1	1	1	12	4	0.25	3	2
16	1016	1	3	2	2	2	1	2	1	1	1	2	1	2	1	24	7	1988	25	3	2	2	3	2	1	3	105	111	111	141	151	151	4	3	2	2	2	3	4	3	2	2	2	3	7	12	0.631579	7	4
17	1017	1	3	2	2	2	1	2	1	1	2	2	1	2	1	17	5	1986	27	3	2	2	2	1	1	2	141	111	111	141	141	188	3	3	4	3	14	14	3	3	4	3	#NULL!	#NULL!	2	12	0.857143	9	5
21	2003	2	3	2	2	2	1	2	1	1	1	2	1	2	1	21	6	1983	30	4	3	2	2	1	2	21	101	111	111	121	151	151	3	9	9	13	13	13	3	9	9	#NULL!	#NULL!	#NULL!	2	13	0.866667	9	5
23	2005	2	3	2	2	2	1	2	1	1	1	2	1	2	1	3	12	1983	30	4	3	2	3	2	2	31	105	111	111	151	151	151	3	3	2	3	14	14	3	3	2	3	#NULL!	#NULL!	4	18	0.818182	9	5
24	2006	2	3	2	2	2	1	2	1	1	1	2	1	2	1	12	6	1978	35	5	3	2	2	1	1	2	105	111	111	181	181	181	4	9	13	13	13	14	4	9	#NULL!	#NULL!	#NULL!	#NULL!	3	18	0.857143	9	5
32	2014	2	3	2	2	2	1	2	1	1	1	1	1	2	1	15	11	1959	54	8	5	2	3	2	1	3	141	111	111	141	151	151	3	3	2	14	14	14	3	3	2	#NULL!	#NULL!	#NULL!	14	7	0.333333	4	2
38	2020	2	3	2	2	2	1	2	1	1	1	2	1	2	1	20	9	1992	21	2	2	2	2	1	1	2	105	111	111	141	151	151	4	3	2	2	2	3	4	3	2	2	2	3	7	12	0.631579	7	4
39	2021	2	3	2	2	2	1	2	1	1	2	2	1	2	1	8	4	1987	26	3	2	2	2	1	1	2	141	111	111	141	141	188	3	3	4	3	14	14	3	3	4	3	#NULL!	#NULL!	2	12	0.857143	9	5
44	2026	3	1	1	3	3	1	2	1	1	1	1	1	1	1	14	8	1971	42	6	4	2	2	1	1	2	105	111	111	141	151	151	2	2	9	9	14	14	2	2	9	9	#NULL!	#NULL!	12	2	0.142857	2	1
46	2028	2	3	2	2	2	1	2	1	1	1	2	1	2	1	18	6	1990	23	2	2	2	2	1	1	2	141	111	111	141	141	188	3	3	3	2	14	14	3	3	3	2	#NULL!	#NULL!	2	10	0.833333	9	5
52	2034	2	3	2	2	2	1	2	1	1	1	2	1	2	1	25	5	1986	27	3	2	2	3	2	1	3	105	111	111	121	141	188	3	3	2	13	13	13	3	3	2	#NULL!	#NULL!	#NULL!	3	18	0.857143	9	5
54	2036	2	3	2	2	2	1	2	1	1	2	3	3	2	1	18	6	1995	18	1	1	2	2	1	1	2	101	111	101	188	151	121	3	11	13	13	13	13	3	11	#NULL!	#NULL!	#NULL!	#NULL!	10	13	0.565217	6	3
56	2038	2	3	2	2	2	1	2	1	1	1	2	1	2	1	16	2	1985	28	3	2	2	2	1	2	21	121	111	111	188	115	151	3	3	4	14	14	14	3	3	4	#NULL!	#NULL!	#NULL!	2	12	0.857143	9	5
59	2041	2	3	2	2	2	1	2	1	1	1	1	1	1	1	21	1	1991	22	2	2	4	3	2	1	3	121	111	111	151	151	151	1	2	9	13	6	13	1	2	9	#NULL!	6	#NULL!	13	8	0.380952	4	2
60	2042	2	3	2	2	2	1	2	1	1	2	1	1	1	1	27	4	1985	28	3	2	4	3	2	1	3	131	101	101	151	121	121	1	2	1	1	2	2	1	2	1	1	2	2	14	6	0.3	3	2
62	2044	2	3	2	2	2	1	2	1	1	2	1	1	1	1	27	12	1976	37	5	3	4	3	2	1	3	131	111	111	151	151	151	2	1	1	6	13	2	2	1	1	6	#NULL!	2	10	11	0.52381	6	3
66	2048	2	3	2	2	2	1	2	1	1	1	1	1	1	1	12	10	1971	42	6	4	4	3	2	1	3	141	111	111	151	151	151	6	2	13	1	1	1	6	2	#NULL!	1	1	1	10	9	0.473684	5	3
67	2049	2	3	2	2	2	1	2	1	1	1	1	1	1	1	99	99	1991	22	2	2	4	2	1	1	2	101	111	111	151	151	151	2	1	9	14	1	3	2	1	9	#NULL!	1	3	8	5	0.384615	4	2
72	2054	2	3	2	2	2	1	2	1	1	1	1	1	1	1	23	7	1980	33	4	3	4	3	2	1	3	101	101	101	151	121	121	1	1	1	1	2	2	1	1	1	1	2	2	13	8	0.380952	4	2
78	2060	2	3	2	2	2	1	2	1	1	1	2	1	2	1	11	7	1973	40	6	4	2	2	1	2	21	131	101	188	121	188	151	3	3	2	13	13	13	3	3	2	#NULL!	#NULL!	#NULL!	11	3	0.214286	3	2
81	2063	2	3	2	2	2	1	2	1	1	2	2	1	2	1	5	9	1994	19	1	1	2	2	1	1	2	121	101	111	188	188	151	3	9	9	13	14	14	3	9	9	#NULL!	#NULL!	#NULL!	2	12	0.857143	9	5
83	2065	2	3	2	2	2	1	2	1	1	1	2	1	2	1	9	12	1973	40	6	4	2	2	1	2	21	101	111	188	121	121	151	3	3	11	9	13	13	3	3	11	9	#NULL!	#NULL!	21	10	0.322581	4	2
89	2071	2	3	2	2	2	1	2	1	1	2	2	1	2	1	8	1	1994	19	1	1	2	2	1	1	2	131	111	188	188	121	131	3	3	13	13	13	13	3	3	#NULL!	#NULL!	#NULL!	#NULL!	4	12	0.75	8	4
93	2075	2	3	2	2	2	1	2	1	1	2	1	1	1	1	1	9	1993	20	2	2	2	3	2	2	31	101	101	111	181	181	115	5	1	1	14	14	6	5	1	1	#NULL!	#NULL!	6	10	14	0.583333	6	3
95	2077	2	3	2	2	2	1	2	1	1	2	1	1	1	1	10	6	1954	59	9	5	2	3	2	2	31	131	111	101	188	141	188	1	2	1	6	6	1	1	2	1	6	6	1	25	3	0.107143	2	1
101	2083	2	3	2	2	2	1	2	1	1	2	1	1	3	3	10	9	1995	18	1	1	2	3	2	2	31	131	111	111	181	188	181	1	1	1	14	2	14	1	1	1	#NULL!	2	#NULL!	2	12	0.857143	9	5
105	2087	2	3	2	2	2	1	2	1	1	2	1	1	1	1	6	1	1997	16	1	1	2	3	2	2	31	131	111	111	121	115	115	3	11	4	3	1	1	3	11	4	3	1	1	5	14	0.736842	8	4
110	2092	2	3	2	2	2	1	2	1	1	2	1	1	2	1	9	2	1987	26	3	2	2	3	2	2	31	101	111	111	151	115	188	2	1	3	1	3	3	2	1	3	1	3	3	20	1	0.047619	1	1
125	2107	2	3	2	2	2	1	2	1	1	1	3	3	3	3	6	10	1993	20	2	2	2	3	2	1	3	101	188	188	121	115	151	3	3	4	3	3	4	3	3	4	3	3	4	15	18	0.545455	6	3
127	2109	2	3	2	2	2	1	2	1	1	1	3	3	3	3	7	8	1973	40	6	4	2	2	1	2	21	101	188	101	115	115	151	3	4	4	4	3	4	3	4	4	4	3	4	10	19	0.655172	7	4
131	2113	2	3	2	2	2	1	2	1	1	2	3	3	2	1	99	99	1991	22	2	2	2	3	2	1	3	131	101	101	121	115	151	3	9	9	13	13	13	3	9	9	#NULL!	#NULL!	#NULL!	15	14	0.482759	5	3
133	2115	2	3	2	2	2	1	2	1	1	1	3	3	3	3	11	9	1978	35	5	3	2	2	1	1	2	131	188	101	188	115	151	3	4	4	4	4	4	3	4	4	4	4	4	12	18	0.6	6	3
136	2118	2	3	2	2	2	1	2	1	1	2	3	3	3	3	4	7	1988	25	3	2	2	3	2	1	3	101	111	188	188	115	151	4	4	3	4	4	4	4	4	3	4	4	4	25	10	0.285714	3	2
143	2125	2	3	2	2	2	1	2	1	1	2	3	3	2	1	18	3	1970	43	6	4	2	3	2	1	3	101	111	101	188	115	151	3	4	4	4	3	3	3	4	4	4	3	3	12	20	0.625	7	4
147	2129	2	3	2	2	2	1	2	1	1	1	2	1	3	3	99	8	1958	55	9	5	2	3	2	1	3	105	111	111	141	151	151	2	2	3	3	2	2	2	2	3	3	2	2	13	2	0.133333	2	1
149	2131	3	1	1	3	3	1	2	1	1	1	1	1	1	1	99	3	1968	45	7	4	2	2	1	1	2	105	111	111	141	151	151	2	2	9	9	14	14	2	2	9	9	#NULL!	#NULL!	12	2	0.142857	2	1
151	2133	2	3	2	2	2	1	2	1	1	1	2	1	2	1	3	2	1993	20	2	2	2	2	1	1	2	141	111	111	141	141	188	3	3	3	2	14	14	3	3	3	2	#NULL!	#NULL!	2	10	0.833333	9	5
152	2134	2	3	2	2	2	1	2	1	1	1	2	1	2	1	4	8	1986	27	3	2	2	3	2	2	31	141	111	111	141	141	188	3	3	4	9	13	13	3	3	4	9	#NULL!	#NULL!	2	10	0.833333	9	5
154	2136	2	3	2	2	2	1	2	1	1	2	2	1	3	3	99	12	1996	17	1	1	2	2	1	2	21	141	111	111	141	141	188	3	3	13	13	14	14	3	3	#NULL!	#NULL!	#NULL!	#NULL!	14	7	0.333333	4	2
156	2138	2	3	2	2	2	1	2	1	1	2	2	1	3	3	27	12	1970	43	6	4	2	2	1	2	21	141	111	111	141	151	151	2	3	2	1	1	14	2	3	2	1	1	#NULL!	13	3	0.1875	2	1
157	2139	2	3	2	2	2	1	2	1	1	1	2	1	2	1	5	9	1982	31	4	3	2	3	2	1	3	105	111	111	121	141	188	3	3	2	13	13	13	3	3	2	#NULL!	#NULL!	#NULL!	3	18	0.857143	9	5
158	3001	3	1	1	3	3	1	2	1	1	2	1	1	1	1	10	11	1988	25	3	2	2	3	2	2	31	101	111	111	188	151	151	2	3	3	2	1	1	2	3	3	2	1	1	7	14	0.666667	7	4
160	3003	3	1	1	3	3	1	2	1	1	2	1	1	1	1	22	8	1994	19	1	1	4	2	1	1	2	141	111	111	151	151	151	3	3	2	2	13	13	3	3	2	2	#NULL!	#NULL!	12	9	0.428571	5	3
163	3006	3	1	1	3	3	1	2	1	1	1	1	1	1	1	21	3	1986	27	3	2	2	2	1	1	2	105	101	111	188	151	151	3	2	3	2	1	1	3	2	3	2	1	1	8	12	0.6	6	3
164	3007	3	1	1	3	3	1	2	1	1	2	1	1	1	1	8	10	1994	19	1	1	4	2	1	2	21	141	101	111	188	151	151	3	3	4	2	3	3	3	3	4	2	3	3	12	9	0.428571	5	3
167	3010	3	1	1	3	3	1	2	1	1	1	1	1	1	1	2	2	1986	27	3	2	2	2	1	2	21	101	111	111	188	151	151	2	2	3	2	1	1	2	2	3	2	1	1	12	7	0.368421	4	2
173	3016	3	1	1	3	3	1	2	1	1	2	1	1	1	1	5	7	1994	19	1	1	2	2	1	1	2	141	111	111	151	151	151	3	3	2	1	1	1	3	3	2	1	1	1	12	7	0.368421	4	2
174	3017	3	1	1	3	3	1	2	1	1	2	1	1	1	1	3	11	1987	26	3	2	2	2	1	1	2	101	111	101	141	151	151	3	1	9	9	3	2	3	1	9	9	3	2	12	12	0.5	5	3
182	3025	3	1	1	3	3	1	2	1	1	1	1	1	1	1	18	6	1953	60	10	6	4	3	2	1	3	121	101	101	151	151	151	2	1	1	1	1	1	2	1	1	1	1	1	13	10	0.434783	5	3
183	3026	3	1	1	3	3	1	2	1	1	1	1	1	1	1	10	2	1995	18	1	1	4	3	2	1	3	131	101	101	151	151	121	2	1	1	1	1	1	2	1	1	1	1	1	11	11	0.5	5	3
185	3028	3	1	1	3	3	1	2	1	1	2	1	1	1	1	11	7	1981	32	4	3	4	3	2	2	31	121	101	101	151	151	151	1	2	1	1	1	1	1	2	1	1	1	1	12	10	0.454545	5	3
187	3030	3	1	1	3	3	1	2	1	1	1	1	1	1	1	26	4	1994	19	1	1	4	3	2	1	3	121	101	101	151	151	151	1	1	1	1	1	1	1	1	1	1	1	1	13	10	0.434783	5	3
203	3046	3	1	1	3	3	1	2	1	1	1	1	1	1	1	99	99	1973	40	6	4	4	3	2	1	3	131	101	101	151	121	121	1	9	1	1	1	1	1	9	1	1	1	1	14	8	0.363636	4	2
211	3054	3	1	1	3	3	1	2	1	1	2	1	1	1	1	99	99	1973	40	6	4	4	3	2	1	3	121	101	101	151	151	151	1	1	1	1	1	1	1	1	1	1	1	1	12	10	0.454545	5	3
214	3057	3	1	1	3	3	1	2	1	1	1	1	1	1	1	99	99	1980	33	4	3	4	4	3	2	41	141	101	101	151	121	188	9	2	1	1	1	1	9	2	1	1	1	1	14	10	0.416667	5	3
220	3063	3	1	1	3	3	1	2	1	1	1	1	1	1	1	99	99	1992	21	2	2	4	4	3	2	41	121	101	101	151	151	151	1	9	1	1	1	1	1	9	1	1	1	1	10	8	0.444444	5	3
221	3064	3	1	1	3	3	1	2	1	1	2	1	1	1	1	99	99	1976	37	5	3	4	3	2	1	3	101	101	101	151	151	151	1	2	1	1	1	1	1	2	1	1	1	1	10	10	0.5	5	3
223	3066	3	1	1	3	3	1	2	1	1	1	1	1	1	1	99	99	1952	61	10	6	4	3	2	1	3	141	101	101	151	121	151	1	13	1	1	1	1	1	#NULL!	1	1	1	1	12	10	0.454545	5	3
233	3076	3	1	1	3	3	1	2	1	1	2	1	1	1	1	3	11	1963	50	8	5	2	2	1	2	21	131	101	111	188	115	151	2	4	13	9	13	13	2	4	#NULL!	9	#NULL!	#NULL!	22	5	0.185185	2	1
237	3080	3	1	1	3	3	1	2	1	1	2	1	1	1	1	22	2	1963	50	8	5	2	2	1	2	21	121	111	111	188	115	151	4	3	4	3	4	4	4	3	4	3	4	4	7	21	0.75	8	4
241	3084	3	1	1	3	3	1	2	1	1	2	2	1	2	1	19	2	1958	55	9	5	2	3	2	1	3	105	101	101	115	115	151	4	3	3	4	4	3	4	3	3	4	4	3	18	10	0.357143	4	2
244	3087	3	1	1	3	3	1	2	1	1	1	1	1	1	1	26	9	1989	24	2	2	3	4	3	2	41	101	101	111	181	181	135	4	4	4	14	14	4	4	4	4	#NULL!	#NULL!	4	7	14	0.666667	7	4
253	3096	3	1	1	3	3	1	2	1	1	2	2	1	2	1	16	3	1951	62	10	6	2	3	2	1	3	105	101	101	188	115	151	4	4	4	3	4	4	4	4	4	3	4	4	30	2	0.0625	1	1
255	3112	3	1	1	3	3	1	2	1	1	2	1	1	1	1	4	1	1980	33	4	3	2	2	1	2	21	141	101	111	151	151	151	4	3	3	13	13	13	4	3	3	#NULL!	#NULL!	#NULL!	13	7	0.35	4	2
259	3116	3	1	1	3	3	1	2	1	1	2	1	1	1	1	8	5	1995	18	1	1	2	3	2	1	3	141	111	111	151	151	151	3	3	2	1	1	1	3	3	2	1	1	1	12	7	0.368421	4	2
260	3117	3	1	1	3	3	1	2	1	1	2	1	1	1	1	8	12	1985	28	3	2	2	2	1	1	2	101	111	101	141	151	151	3	1	9	9	3	2	3	1	9	9	3	2	12	12	0.5	5	3
266	3123	3	1	1	3	3	1	2	1	1	2	1	1	1	1	14	12	1955	58	9	5	2	3	2	2	31	131	101	111	188	115	151	2	4	13	9	13	13	2	4	#NULL!	9	#NULL!	#NULL!	22	5	0.185185	2	1
267	3124	3	1	1	3	3	1	2	1	1	1	3	3	3	3	19	6	1963	50	8	5	2	3	2	2	31	101	188	188	151	115	151	1	1	1	4	4	4	1	1	1	4	4	4	14	14	0.5	5	3
274	3131	3	1	1	3	3	1	2	1	1	2	2	1	2	1	19	8	1962	51	8	5	2	3	2	1	3	105	101	101	115	115	151	4	3	3	4	4	3	4	3	3	4	4	3	18	10	0.357143	4	2
277	3134	3	1	1	3	3	1	2	1	1	1	2	1	1	1	3	3	1985	28	3	2	3	3	2	2	31	101	101	111	181	181	135	4	4	4	14	14	4	4	4	4	#NULL!	#NULL!	4	7	14	0.666667	7	4
283	4005	4	3	2	2	2	2	2	2	1	1	2	1	2	1	18	3	1995	18	1	1	4	3	2	2	31	101	111	111	181	181	181	1	1	1	14	14	14	1	1	1	#NULL!	#NULL!	#NULL!	19	2	0.0952381	1	1
289	4011	4	3	2	2	2	2	2	2	1	1	1	1	1	1	99	99	1988	25	3	2	4	3	2	2	31	101	101	111	181	115	181	9	1	1	14	13	14	9	1	1	#NULL!	#NULL!	#NULL!	8	13	0.619048	7	4
296	4018	4	3	2	2	2	2	2	2	1	2	1	1	1	1	30	11	1990	23	2	2	2	2	1	2	21	101	101	188	181	181	181	1	13	3	14	14	14	1	#NULL!	3	#NULL!	#NULL!	#NULL!	0	21	1	10	5
306	4028	4	3	2	2	2	2	2	2	1	1	3	3	2	1	12	6	1951	62	10	6	2	2	1	2	21	141	111	188	151	115	131	4	3	1	3	3	2	4	3	1	3	3	2	14	0	0	1	1
308	4030	4	3	2	2	2	2	2	2	1	1	3	3	3	3	10	10	1968	45	7	4	2	2	1	2	21	105	101	111	188	121	151	4	1	3	2	2	4	4	1	3	2	2	4	14	0	0	1	1
312	4034	4	3	2	2	2	2	2	2	1	2	3	3	2	1	30	9	1984	29	3	2	2	1	1	2	11	105	111	188	115	188	188	2	1	3	3	2	3	2	1	3	3	2	3	14	0	0	1	1
325	4047	4	3	2	2	2	2	2	2	1	1	1	1	1	1	3	8	1989	24	2	2	4	3	2	1	3	101	101	111	181	181	181	2	3	1	14	14	14	2	3	1	#NULL!	#NULL!	#NULL!	6	15	0.714286	8	4
328	4050	4	3	2	2	2	2	2	2	1	1	1	1	2	1	2	3	1968	45	7	4	4	3	2	1	3	101	101	111	181	181	181	2	1	1	14	14	14	2	1	1	#NULL!	#NULL!	#NULL!	7	14	0.666667	7	4
332	4054	4	3	2	2	2	2	2	2	1	2	1	1	1	1	26	1	1955	58	9	5	2	2	1	2	21	105	111	111	188	141	151	4	1	3	3	2	2	4	1	3	3	2	2	14	0	0	1	1
333	4055	4	3	2	2	2	2	2	2	1	1	1	1	1	1	6	11	1978	35	5	3	2	2	1	2	21	105	111	111	188	141	151	4	1	3	3	2	2	4	1	3	3	2	2	14	0	0	1	1
336	4058	4	3	2	2	2	2	2	2	1	1	1	1	1	1	29	6	1984	29	3	2	2	2	1	2	21	131	188	111	121	188	151	4	3	3	2	2	4	4	3	3	2	2	4	14	0	0	1	1
347	4069	4	3	2	2	2	2	2	2	1	1	3	3	3	3	27	9	1949	64	10	6	2	2	1	2	21	101	111	188	188	115	151	2	1	4	2	3	3	2	1	4	2	3	3	14	1	0.0666667	1	1
353	4075	4	3	2	2	2	2	2	2	1	1	3	3	3	3	99	99	1971	42	6	4	2	2	1	2	21	105	111	188	121	151	151	3	2	1	3	1	3	3	2	1	3	1	3	14	2	0.125	2	1
354	4076	4	3	2	2	2	2	2	2	1	1	3	3	3	3	17	10	1977	36	5	3	2	3	2	2	31	105	111	111	121	121	151	2	3	4	3	3	3	2	3	4	3	3	3	14	7	0.333333	4	2
357	4079	4	3	2	2	2	2	2	2	1	1	3	3	3	3	99	99	1997	16	1	1	2	2	1	2	21	105	101	111	188	115	121	2	3	2	3	13	2	2	3	2	3	#NULL!	2	5	9	0.642857	7	4
360	4082	4	3	2	2	2	2	2	2	1	1	1	1	1	1	99	99	1964	49	7	4	4	3	2	2	31	101	101	111	181	181	151	2	1	1	14	14	2	2	1	1	#NULL!	#NULL!	2	14	7	0.333333	4	2
362	4084	4	3	2	2	2	2	2	2	1	2	1	1	1	1	99	99	1997	16	1	1	4	4	3	2	41	131	101	111	151	121	181	6	1	1	6	9	14	6	1	1	6	9	#NULL!	25	7	0.21875	3	2
364	4086	4	3	2	2	2	2	2	2	1	1	1	1	1	1	99	99	1995	18	1	1	4	4	3	2	41	101	101	101	188	141	181	5	1	1	6	9	14	5	1	1	6	9	#NULL!	14	10	0.416667	5	3
365	4087	4	3	2	2	2	2	2	2	1	1	1	1	1	1	99	99	1985	28	3	2	4	4	3	2	41	101	111	101	188	121	181	2	1	1	2	13	14	2	1	1	2	#NULL!	#NULL!	7	18	0.72	8	4
367	4089	4	3	2	2	2	2	2	2	1	2	1	1	1	1	99	99	1991	22	2	2	2	4	3	2	41	101	111	101	181	181	151	4	2	2	14	14	6	4	2	2	#NULL!	#NULL!	6	22	3	0.12	2	1
369	4091	4	3	2	2	2	2	2	2	1	2	1	1	1	1	99	99	1979	34	4	3	2	3	2	2	31	101	111	101	181	188	181	2	1	1	14	13	14	2	1	1	#NULL!	#NULL!	#NULL!	18	5	0.217391	3	2
370	4092	4	3	2	2	2	2	2	2	1	1	1	1	1	1	99	99	1962	51	8	5	4	3	2	2	31	101	111	111	151	181	181	2	1	1	13	14	14	2	1	1	#NULL!	#NULL!	#NULL!	21	7	0.25	3	2
374	4096	4	3	2	2	2	2	2	2	1	1	1	1	1	1	99	99	1998	15	1	1	2	4	3	2	41	101	111	101	188	141	151	5	1	1	6	6	11	5	1	1	6	6	11	20	5	0.2	2	1
376	4098	4	3	2	2	2	2	2	2	1	1	1	1	1	1	99	99	1990	23	2	2	2	4	3	2	41	105	101	111	181	188	181	4	3	3	14	3	14	4	3	3	#NULL!	3	#NULL!	12	14	0.538462	6	3
385	4107	4	3	2	2	2	2	2	2	1	1	1	1	1	1	7	8	1972	41	6	4	4	3	2	1	3	101	101	111	181	181	181	2	3	1	14	14	14	2	3	1	#NULL!	#NULL!	#NULL!	6	15	0.714286	8	4
400	4122	4	3	2	2	2	2	2	2	1	1	1	1	1	1	99	99	1973	40	6	4	3	3	2	1	3	121	101	101	181	181	181	2	1	1	14	14	14	2	1	1	#NULL!	#NULL!	#NULL!	7	14	0.666667	7	4
402	4124	4	3	2	2	2	2	2	2	1	1	1	1	2	1	99	99	1964	49	7	4	3	3	2	1	3	121	101	101	181	181	181	4	1	1	14	14	14	4	1	1	#NULL!	#NULL!	#NULL!	7	14	0.666667	7	4
404	4126	4	3	2	2	2	2	2	2	1	1	1	1	1	1	10	6	1991	22	2	2	4	3	2	2	31	101	101	111	151	181	181	2	2	13	13	4	4	2	2	#NULL!	#NULL!	4	4	7	14	0.666667	7	4
407	4129	4	3	2	2	2	2	2	2	1	1	3	3	3	3	14	4	1992	21	2	2	2	5	3	3	5	105	101	111	188	115	121	4	4	4	4	4	4	4	4	4	4	4	4	5	21	0.807692	9	5
408	4130	4	3	2	2	2	2	2	2	1	1	3	3	3	3	99	99	1972	41	6	4	2	5	3	3	5	101	111	101	188	115	121	4	4	4	4	4	4	4	4	4	4	4	4	15	22	0.594595	6	3
415	4137	4	3	2	2	2	2	2	2	1	1	1	1	2	1	25	8	1958	55	9	5	4	3	2	1	3	101	101	101	181	181	181	2	1	1	14	14	14	2	1	1	#NULL!	#NULL!	#NULL!	7	14	0.666667	7	4
419	4141	4	3	2	2	2	2	2	2	1	2	3	3	3	3	99	99	1955	58	9	5	4	3	2	1	3	131	101	111	181	181	181	2	9	1	14	14	14	2	9	1	#NULL!	#NULL!	#NULL!	16	5	0.238095	3	2
426	4148	4	3	2	2	2	2	2	2	1	1	3	3	3	3	29	1	1997	16	1	1	2	1	1	2	11	121	101	111	121	188	151	4	4	3	3	2	2	4	4	3	3	2	2	14	0	0	1	1
437	4159	4	3	2	2	2	2	2	2	1	1	2	1	2	1	6	2	1957	56	9	5	3	3	2	3	31	101	111	111	181	181	115	3	1	1	14	14	4	3	1	1	#NULL!	#NULL!	4	28	0	0	1	1
439	4161	4	3	2	2	2	2	2	2	1	1	3	3	3	3	9	5	1979	34	4	3	3	3	2	2	31	105	111	111	181	181	131	4	1	1	14	14	4	4	1	1	#NULL!	#NULL!	4	7	21	0.75	8	4
442	4164	4	3	2	2	2	2	2	2	1	2	2	1	2	1	1	2	1975	38	5	3	3	3	2	2	31	101	111	111	181	181	188	2	1	1	14	14	4	2	1	1	#NULL!	#NULL!	4	7	21	0.75	8	4
443	4165	4	3	2	2	2	2	2	2	1	1	1	1	1	1	20	12	1986	27	3	2	3	3	2	2	31	105	111	111	181	181	115	3	1	1	14	14	3	3	1	1	#NULL!	#NULL!	3	7	21	0.75	8	4
446	4168	4	3	2	2	2	2	2	2	1	2	1	1	1	1	17	11	1986	27	3	2	3	4	3	2	41	105	111	111	121	115	188	7	1	6	1	9	6	7	1	6	1	9	6	14	7	0.333333	4	2
450	5001	5	1	1	3	3	2	2	2	1	1	1	1	2	1	1	4	1977	36	5	3	2	3	2	2	31	105	101	111	151	151	135	3	3	3	1	3	3	3	3	3	1	3	3	2	18	0.9	9	5
451	5002	5	1	1	3	3	2	2	2	1	2	1	1	2	1	18	1	1956	57	9	5	2	5	3	2	5	101	111	101	115	188	135	5	1	1	13	6	6	5	1	1	#NULL!	6	6	23	8	0.258065	3	2
453	5004	5	1	1	3	3	2	2	2	1	2	1	1	1	1	9	11	1961	51	8	5	3	3	2	2	31	105	101	101	181	188	188	2	9	1	1	1	1	2	9	1	1	1	1	14	0	0	1	1
454	5005	5	1	1	3	3	2	2	2	1	2	1	1	1	1	11	10	1993	20	2	2	3	2	1	2	21	131	111	188	181	115	181	2	1	1	1	2	4	2	1	1	1	2	4	14	8	0.363636	4	2
456	5007	5	1	1	3	3	2	2	2	1	2	3	3	3	3	23	10	1989	24	2	2	3	2	1	1	2	141	101	101	181	181	181	1	1	1	14	14	14	1	1	1	#NULL!	#NULL!	#NULL!	12	0	0	1	1
460	5011	5	1	1	3	3	2	2	2	1	1	1	1	1	1	5	4	1994	19	1	1	3	3	2	2	31	141	111	111	181	181	151	13	1	1	14	14	3	#NULL!	1	1	#NULL!	#NULL!	3	21	0	0	1	1
461	5012	5	1	1	3	3	2	2	2	1	1	1	1	1	1	19	3	1987	26	3	2	3	3	2	2	31	101	111	188	181	181	135	9	1	2	14	14	3	9	1	2	#NULL!	#NULL!	3	7	14	0.666667	7	4
470	5021	5	1	1	3	3	2	2	2	1	2	1	1	1	1	15	4	1975	38	5	3	3	2	1	2	21	101	101	111	181	188	135	3	9	1	14	14	3	3	9	1	#NULL!	#NULL!	3	10	3	0.230769	3	2
472	5023	5	1	1	3	3	2	2	2	1	2	1	1	3	3	23	3	1980	33	4	3	2	3	2	2	31	121	101	111	115	151	135	2	9	1	6	13	3	2	9	1	6	#NULL!	3	20	4	0.166667	2	1
474	5025	5	1	1	3	3	2	2	2	1	2	1	1	2	1	9	5	1989	24	2	2	2	3	2	2	31	101	111	188	188	121	115	4	1	3	2	1	1	4	1	3	2	1	1	8	5	0.384615	4	2
475	5026	5	1	1	3	3	2	2	2	1	2	1	1	3	3	15	11	1981	32	4	3	2	3	2	2	31	141	111	101	188	115	135	2	1	1	6	9	1	2	1	1	6	9	1	10	4	0.285714	3	2
484	5035	5	1	1	3	3	2	2	2	1	2	1	1	1	1	11	10	1976	37	5	3	2	4	3	3	41	141	101	111	188	121	131	3	9	13	2	13	4	3	9	#NULL!	2	#NULL!	4	20	4	0.166667	2	1
486	5037	5	1	1	3	3	2	2	2	1	2	1	1	1	1	15	9	1981	32	4	3	2	4	3	3	41	101	188	111	121	141	131	2	3	4	9	13	2	2	3	4	9	#NULL!	2	21	0	0	1	1
490	5041	5	1	1	3	3	2	2	2	1	1	1	1	1	1	10	5	1958	55	9	5	2	3	2	3	31	105	101	111	121	141	131	5	13	13	9	13	11	5	#NULL!	#NULL!	9	#NULL!	11	12	10	0.454545	5	3
492	5043	5	1	1	3	3	2	2	2	1	2	1	1	1	1	2	1	1977	36	5	3	2	2	1	2	21	141	188	111	188	115	115	3	1	1	6	9	11	3	1	1	6	9	11	6	14	0.7	7	4
497	5048	5	1	1	3	3	2	2	2	1	2	1	1	1	1	15	9	1958	55	9	5	4	3	2	2	31	101	101	111	181	181	151	2	1	1	1	1	2	2	1	1	1	1	2	18	3	0.142857	2	1
501	5052	5	1	1	3	3	2	2	2	1	2	1	1	1	1	28	12	1965	48	7	4	4	2	1	2	21	101	181	111	181	115	151	3	3	1	1	1	2	3	3	1	1	1	2	5	9	0.642857	7	4
502	5053	5	1	1	3	3	2	2	2	1	2	1	1	3	3	10	7	1975	38	5	3	4	3	2	2	31	101	101	111	115	115	188	2	13	1	2	1	1	2	#NULL!	1	2	1	1	14	7	0.333333	4	2
504	5055	5	1	1	3	3	2	2	2	1	2	1	1	3	3	7	10	1955	58	9	5	4	2	1	2	21	101	181	111	181	115	181	2	1	2	1	1	1	2	1	2	1	1	1	11	3	0.214286	3	2
506	5057	5	1	1	3	3	2	2	2	1	1	1	1	2	1	19	5	1974	39	5	3	4	3	2	2	31	101	101	188	181	181	188	4	4	6	1	1	1	4	4	6	1	1	1	0	21	1	10	5
508	5059	5	1	1	3	3	2	2	2	1	2	1	1	1	1	15	3	1949	64	10	6	4	3	2	2	31	101	111	111	181	115	131	2	1	13	1	1	6	2	1	#NULL!	1	1	6	20	1	0.047619	1	1
509	5060	5	1	1	3	3	2	2	2	1	2	1	1	1	1	30	4	1982	31	4	3	4	2	1	2	21	101	181	111	181	115	181	13	13	1	1	1	1	#NULL!	#NULL!	1	1	1	1	0	14	1	10	5
515	5066	5	1	1	3	3	2	2	2	1	2	1	1	1	1	9	6	1960	53	8	5	4	3	2	1	3	105	101	111	181	115	181	6	1	1	1	1	1	6	1	1	1	1	1	20	1	0.047619	1	1
516	5067	5	1	1	3	3	2	2	2	1	1	1	1	2	1	15	12	1989	24	2	2	4	3	2	2	31	105	111	188	188	181	181	1	13	2	1	14	14	1	#NULL!	2	1	#NULL!	#NULL!	2	12	0.857143	9	5
517	5068	5	1	1	3	3	2	2	2	1	2	1	1	1	1	10	12	1968	45	7	4	4	3	2	5	31	101	101	111	115	115	181	13	13	13	13	13	13	#NULL!	#NULL!	#NULL!	#NULL!	#NULL!	#NULL!	14	7	0.333333	4	2
520	5071	5	1	1	3	3	2	2	2	1	2	1	1	3	3	24	10	1976	37	5	3	4	2	1	2	21	101	188	111	181	181	181	3	3	3	3	3	3	3	3	3	3	3	3	5	9	0.642857	7	4
524	5075	5	1	1	3	3	2	2	2	1	2	1	1	3	3	8	5	1972	41	6	4	2	2	1	2	21	131	111	181	181	188	151	5	14	1	1	14	3	5	#NULL!	1	1	#NULL!	3	14	0	0	1	1
530	5081	5	1	1	3	3	2	2	2	1	2	1	1	1	1	19	5	1986	27	3	2	4	3	2	2	31	101	188	101	181	151	181	2	1	13	1	1	1	2	1	#NULL!	1	1	1	1	20	0.952381	10	5
531	5082	5	1	1	3	3	2	2	2	1	1	1	1	1	1	5	3	1986	27	3	2	4	4	3	2	41	101	101	111	181	151	151	2	4	1	1	2	4	2	4	1	1	2	4	0	28	1	10	5
538	5089	5	1	1	3	3	2	2	2	1	1	1	1	2	1	8	2	1969	44	6	4	2	2	1	1	2	105	111	188	121	115	188	2	1	1	2	1	2	2	1	1	2	1	2	15	15	0.5	5	3
540	5091	5	1	1	3	3	2	2	2	1	2	1	1	1	1	5	3	1983	30	4	3	4	2	1	2	21	101	188	111	181	181	181	2	1	1	1	1	1	2	1	1	1	1	1	0	14	1	10	5
551	5102	5	1	1	3	3	2	2	2	1	2	1	1	3	3	28	4	1984	29	3	2	2	1	1	1	1	141	181	181	181	181	181	9	14	14	14	14	14	9	#NULL!	#NULL!	#NULL!	#NULL!	#NULL!	6	5	0.454545	5	3
558	5109	5	1	1	3	3	2	2	2	1	2	1	1	3	3	2	4	1986	27	3	2	2	2	1	1	2	131	101	111	115	115	188	4	1	1	9	6	13	4	1	1	9	6	#NULL!	12	2	0.142857	2	1
561	5112	5	1	1	3	3	2	2	2	1	1	1	1	3	3	20	2	1960	53	8	5	4	3	2	1	3	101	188	111	115	115	115	3	1	1	1	1	1	3	1	1	1	1	1	17	8	0.32	4	2
564	5115	5	1	1	3	3	2	2	2	1	1	1	1	1	1	11	2	1971	42	6	4	4	3	2	2	31	101	101	111	115	188	151	5	13	1	2	13	3	5	#NULL!	1	2	#NULL!	3	7	15	0.681818	7	4
565	5116	5	1	1	3	3	2	2	2	1	2	1	1	3	3	20	2	1965	48	7	4	4	3	2	2	31	101	188	111	151	115	115	9	13	1	1	4	13	9	#NULL!	1	1	4	#NULL!	14	7	0.333333	4	2
566	5117	5	1	1	3	3	2	2	2	1	2	1	1	1	1	12	4	1978	35	5	3	4	3	2	2	31	101	111	111	141	115	135	2	1	3	1	1	6	2	1	3	1	1	6	7	16	0.695652	7	4
576	5127	5	1	1	3	3	2	2	2	1	1	1	1	1	1	6	8	1952	61	10	6	4	4	3	1	4	101	111	111	181	181	188	2	1	1	14	14	2	2	1	1	#NULL!	#NULL!	2	14	14	0.5	5	3
604	5155	5	1	1	3	3	2	2	2	1	2	1	1	2	1	22	9	1967	46	7	4	2	3	2	2	31	101	101	101	181	188	181	13	1	1	14	2	14	#NULL!	1	1	#NULL!	2	#NULL!	15	6	0.285714	3	2
613	5164	5	1	1	3	3	2	2	2	1	2	1	1	2	1	31	5	1972	41	6	4	2	2	1	1	2	101	101	181	181	181	181	13	1	14	14	14	14	#NULL!	1	#NULL!	#NULL!	#NULL!	#NULL!	12	4	0.25	3	2
629	5180	5	1	1	3	3	2	2	2	1	2	1	1	1	1	4	3	1998	15	1	1	2	3	2	1	3	101	188	111	181	181	181	13	9	3	14	14	14	#NULL!	9	3	#NULL!	#NULL!	#NULL!	0	21	1	10	5
633	5184	5	1	1	3	3	2	2	2	1	1	1	1	1	1	27	5	1958	55	9	5	2	3	2	1	3	101	101	111	181	181	181	4	1	1	14	14	14	4	1	1	#NULL!	#NULL!	#NULL!	0	21	1	10	5
636	6001	6	1	1	3	3	2	2	2	1	2	1	1	2	1	28	10	1966	47	7	4	4	3	2	2	31	101	111	111	181	115	181	2	1	2	1	4	14	2	1	2	1	4	#NULL!	12	6	0.333333	4	2
638	6003	6	1	1	3	3	2	2	2	1	1	1	1	2	1	23	7	1994	19	1	1	4	4	3	2	41	105	188	111	181	181	151	1	1	1	1	3	3	1	1	1	1	3	3	28	4	0.125	2	1
643	6008	6	1	1	3	3	2	2	2	1	1	1	1	2	1	17	9	1994	19	1	1	3	3	2	3	31	131	111	188	181	181	135	1	1	1	14	14	14	1	1	1	#NULL!	#NULL!	#NULL!	23	14	0.378378	4	2
644	6009	6	1	1	3	3	2	2	2	1	1	1	1	2	1	2	11	1987	26	3	2	3	3	2	2	31	131	111	188	181	181	135	2	1	1	14	1	3	2	1	1	#NULL!	1	3	13	11	0.458333	5	3
649	6014	6	1	1	3	3	2	2	2	1	2	1	1	2	1	23	2	1962	51	8	5	2	3	2	2	31	131	111	111	115	188	115	5	9	13	13	4	2	5	9	#NULL!	#NULL!	4	2	7	5	0.416667	5	3
652	6017	6	1	1	3	3	2	2	2	1	2	1	1	2	1	13	5	1980	33	4	3	2	2	1	2	21	131	101	188	188	188	188	9	13	6	13	2	4	9	#NULL!	6	#NULL!	2	4	3	10	0.769231	8	4
655	6020	6	1	1	3	3	2	2	2	1	1	2	1	2	1	2	10	1993	20	2	2	2	3	2	2	31	101	111	111	115	188	135	3	1	1	1	3	3	3	1	1	1	3	3	14	10	0.416667	5	3
656	6021	6	1	1	3	3	2	2	2	1	2	1	1	1	1	6	1	1960	53	8	5	2	3	2	2	31	121	188	188	141	115	131	3	1	1	3	3	3	3	1	1	3	3	3	21	10	0.322581	4	2
657	6022	6	1	1	3	3	2	2	2	1	2	1	1	2	1	10	5	1976	37	5	3	2	3	2	2	31	105	111	111	151	115	115	3	1	1	6	3	1	3	1	1	6	3	1	18	10	0.357143	4	2
659	6024	6	1	1	3	3	2	2	2	1	2	1	1	1	1	23	11	1985	28	3	2	2	3	2	2	31	121	111	188	151	188	135	5	1	1	6	1	1	5	1	1	6	1	1	11	12	0.521739	6	3
662	6027	6	1	1	3	3	2	2	2	1	1	1	1	1	1	14	4	1979	34	4	3	2	4	3	2	41	141	101	111	188	188	135	2	1	9	6	2	3	2	1	9	6	2	3	28	4	0.125	2	1
669	6034	6	1	1	3	3	2	2	2	1	2	1	1	1	1	26	9	1987	26	3	2	2	2	1	2	21	131	101	101	121	188	115	1	1	9	13	3	2	1	1	9	#NULL!	3	2	6	10	0.625	7	4
671	6036	6	1	1	3	3	2	2	2	1	1	1	1	1	1	18	10	1964	49	7	4	2	4	3	2	41	101	111	101	188	121	135	3	1	9	13	2	4	3	1	9	#NULL!	2	4	5	14	0.736842	8	4
675	6040	6	1	1	3	3	2	2	2	1	2	2	1	2	1	29	11	1949	64	10	6	2	3	2	2	31	101	111	101	151	115	115	2	11	2	1	13	2	2	11	2	1	#NULL!	2	21	0	0	1	1
676	6041	6	1	1	3	3	2	2	2	1	2	1	1	1	1	20	10	1985	28	3	2	3	3	2	2	31	105	111	188	151	121	131	3	1	1	1	13	4	3	1	1	1	#NULL!	4	9	12	0.571429	6	3
677	6042	6	1	1	3	3	2	2	2	1	2	1	1	3	3	27	8	1964	49	7	4	2	3	2	2	31	105	111	101	121	115	115	2	1	1	1	9	1	2	1	1	1	9	1	2	25	0.925926	10	5
679	6044	6	1	1	3	3	2	2	2	1	2	1	1	1	1	13	12	1993	20	2	2	4	3	2	1	3	131	111	111	181	181	181	2	13	1	13	1	3	2	#NULL!	1	#NULL!	1	3	10	10	0.5	5	3
680	6045	6	1	1	3	3	2	2	2	1	2	1	1	1	1	17	10	1957	56	9	5	2	2	1	2	21	105	111	188	151	115	135	2	9	1	3	1	3	2	9	1	3	1	3	10	6	0.375	4	2
681	6046	6	1	1	3	3	2	2	2	1	1	1	1	1	1	26	8	1983	30	4	3	2	3	2	3	31	101	111	188	121	115	115	2	11	6	6	9	4	2	11	6	6	9	4	10	13	0.565217	6	3
686	6051	6	1	1	3	3	2	2	2	1	2	2	1	2	1	5	10	1989	24	2	2	2	3	2	2	31	105	111	101	121	115	135	3	1	1	4	13	6	3	1	1	4	#NULL!	6	7	14	0.666667	7	4
687	6052	6	1	1	3	3	2	2	2	1	1	1	1	1	1	5	1	1968	45	7	4	4	3	2	1	3	101	111	111	181	181	181	3	3	3	14	14	14	3	3	3	#NULL!	#NULL!	#NULL!	6	15	0.714286	8	4
688	6053	6	1	1	3	3	2	2	2	1	2	1	1	1	1	99	3	1968	45	7	4	4	3	2	2	31	101	101	111	181	115	115	1	13	1	1	1	3	1	#NULL!	1	1	1	3	5	16	0.761905	8	4
689	6054	6	1	1	3	3	2	2	2	1	2	1	1	2	1	99	12	1969	44	6	4	4	4	3	2	41	131	111	101	181	115	151	2	1	1	1	1	2	2	1	1	1	1	2	7	21	0.75	8	4
691	6056	6	1	1	3	3	2	2	2	1	2	1	1	1	1	19	3	1973	40	6	4	4	2	1	1	2	101	111	181	181	181	181	1	1	1	14	14	14	1	1	1	#NULL!	#NULL!	#NULL!	4	10	0.714286	8	4
700	6065	6	1	1	3	3	2	2	2	1	1	1	1	1	1	7	4	1959	54	8	5	4	5	3	2	5	101	111	111	188	188	151	2	4	13	4	4	13	2	4	#NULL!	4	4	#NULL!	0	35	1	10	5
701	6066	6	1	1	3	3	2	2	2	1	2	2	1	2	1	16	12	1990	23	2	2	2	3	2	2	31	141	101	111	188	115	151	4	1	1	6	6	9	4	1	1	6	6	9	8	20	0.714286	8	4
702	6067	6	1	1	3	3	2	2	2	1	2	1	1	3	3	2	2	1967	46	7	4	2	1	1	2	11	131	101	111	188	115	115	3	3	13	6	2	3	3	3	#NULL!	6	2	3	0	14	1	10	5
705	6070	6	1	1	3	3	2	2	2	1	1	1	1	3	3	15	2	1957	56	9	5	2	2	1	2	21	141	101	111	188	188	115	5	9	11	4	3	4	5	9	11	4	3	4	10	10	0.5	5	3
706	6071	6	1	1	3	3	2	2	2	1	1	1	1	2	1	10	8	1975	38	5	3	3	2	1	2	21	105	111	101	188	188	115	4	9	11	9	3	2	4	9	11	9	3	2	8	10	0.555556	6	3
707	6072	6	1	1	3	3	2	2	2	1	1	1	1	2	1	23	7	1964	49	7	4	2	2	1	2	21	131	101	188	115	115	115	5	9	13	9	3	2	5	9	#NULL!	9	3	2	8	12	0.6	6	3
709	6074	6	1	1	3	3	2	2	2	1	2	1	1	2	1	18	8	1967	46	7	4	2	2	1	2	21	131	101	101	115	115	115	5	9	13	6	3	2	5	9	#NULL!	6	3	2	10	10	0.5	5	3
713	6078	6	1	1	3	3	2	2	2	1	1	1	1	1	1	19	5	1994	19	1	1	2	3	2	1	3	101	111	101	188	115	151	3	1	1	1	13	2	3	1	1	1	#NULL!	2	11	10	0.47619	5	3
714	6079	6	1	1	3	3	2	2	2	1	1	1	1	1	1	29	10	1969	44	6	4	2	4	3	1	4	101	111	111	188	121	188	4	11	1	9	4	4	4	11	1	9	4	4	9	21	0.7	7	4
715	6080	6	1	1	3	3	2	2	2	1	1	1	1	1	1	25	1	1987	26	3	2	3	4	3	2	41	105	111	101	115	121	115	6	9	1	4	2	2	6	9	1	4	2	2	17	6	0.26087	3	2
717	6082	6	1	1	3	3	2	2	2	1	1	1	1	1	1	28	7	1994	19	1	1	2	4	3	2	41	105	101	111	121	115	115	3	1	1	13	1	3	3	1	1	#NULL!	1	3	14	7	0.333333	4	2
723	6088	6	1	1	3	3	2	2	2	1	2	1	1	1	1	2	1	1995	18	1	1	2	1	1	2	11	101	111	188	151	115	151	4	9	1	2	1	1	4	9	1	2	1	1	0	12	1	10	5
724	6089	6	1	1	3	3	2	2	2	1	2	1	1	1	1	28	2	1990	23	2	2	2	3	2	2	31	101	111	111	188	115	188	2	9	1	1	13	11	2	9	1	1	#NULL!	11	6	15	0.714286	8	4
727	6092	6	1	1	3	3	2	2	2	1	1	1	1	3	3	15	12	1952	61	10	6	2	3	2	2	31	121	111	111	188	115	115	2	1	1	3	1	2	2	1	1	3	1	2	17	2	0.105263	2	1
728	6093	6	1	1	3	3	2	2	2	1	1	1	1	1	1	3	6	1996	17	1	1	2	2	1	2	21	105	101	101	151	115	188	1	13	6	6	1	1	1	#NULL!	6	6	1	1	21	2	0.0869565	1	1
734	6099	6	1	1	3	3	2	2	2	1	2	1	1	1	1	21	12	1958	55	9	5	4	3	2	2	31	105	101	111	188	151	115	1	13	9	14	3	2	1	#NULL!	9	#NULL!	3	2	9	10	0.526316	6	3
750	6115	6	1	1	3	3	2	2	2	1	2	1	1	1	1	14	12	1991	22	2	2	2	2	1	2	21	105	101	101	121	181	181	1	13	4	6	9	13	1	#NULL!	4	6	9	#NULL!	5	12	0.705882	8	4
751	6116	6	1	1	3	3	2	2	2	1	2	1	1	1	1	27	5	1988	25	3	2	4	3	2	2	31	131	101	111	181	115	181	6	1	1	14	3	14	6	1	1	#NULL!	3	#NULL!	14	7	0.333333	4	2
754	6119	6	1	1	3	3	2	2	2	1	1	1	1	1	1	1	8	1992	21	2	2	4	2	1	1	2	131	111	111	188	121	135	1	1	1	1	1	1	1	1	1	1	1	1	0	17	1	10	5
760	6125	6	1	1	3	3	2	2	2	1	2	1	1	1	1	6	1	1984	29	3	2	4	3	2	2	31	101	101	101	188	181	181	2	2	2	2	14	14	2	2	2	2	#NULL!	#NULL!	14	14	0.5	5	3
768	6133	6	1	1	3	3	2	2	2	1	1	1	1	1	1	2	5	1998	15	1	1	2	3	2	1	3	131	111	111	121	188	115	3	1	9	13	6	4	3	1	9	#NULL!	6	4	15	0	0	1	1
771	6136	6	1	1	3	3	2	2	2	1	1	1	1	3	3	2	7	1986	27	3	2	2	2	1	2	21	131	101	101	115	115	135	4	1	11	9	6	9	4	1	11	9	6	9	10	8	0.444444	5	3
774	6139	6	1	1	3	3	2	2	2	1	1	1	1	3	3	21	12	1991	22	2	2	2	2	1	2	21	105	188	188	188	115	135	4	1	1	3	2	4	4	1	1	3	2	4	11	6	0.352941	4	2
776	6141	6	1	1	3	3	2	2	2	1	2	1	1	3	3	24	4	1984	29	3	2	2	3	2	2	31	141	101	111	121	115	115	5	11	1	4	3	3	5	11	1	4	3	3	14	0	0	1	1
781	6146	6	1	1	3	3	2	2	2	1	2	1	1	3	3	3	9	1961	52	8	5	3	3	2	2	31	131	101	111	181	188	181	2	1	1	14	4	14	2	1	1	#NULL!	4	#NULL!	12	0	0	1	1
784	6149	6	1	1	3	3	2	2	2	1	2	2	1	3	3	12	5	1960	53	8	5	2	3	2	2	31	131	101	188	188	115	188	4	1	1	3	2	3	4	1	1	3	2	3	10	0	0	1	1
792	6157	6	1	1	3	3	2	2	2	1	2	1	1	2	1	21	8	1968	45	7	4	4	3	2	2	31	101	188	111	151	115	181	2	1	1	4	4	1	2	1	1	4	4	1	15	4	0.210526	3	2
795	6160	6	1	1	3	3	2	2	2	1	1	1	1	2	1	10	6	1976	37	5	3	4	3	2	1	3	101	101	111	181	181	151	1	1	1	1	1	1	1	1	1	1	1	1	0	21	1	10	5
797	6162	6	1	1	3	3	2	2	2	1	1	1	1	1	1	12	1	1989	24	2	2	4	3	2	2	31	101	111	111	188	151	115	1	13	3	6	1	6	1	#NULL!	3	6	1	6	10	14	0.583333	6	3
801	6166	6	1	1	3	3	2	2	2	1	2	1	1	1	1	27	12	1978	35	5	3	4	3	2	1	3	131	101	101	181	181	181	2	9	1	1	1	1	2	9	1	1	1	1	16	5	0.238095	3	2
802	6167	6	1	1	3	3	2	2	2	1	1	1	1	1	1	21	2	1983	30	4	3	4	3	2	2	31	101	101	101	181	181	181	1	3	1	1	1	1	1	3	1	1	1	1	7	14	0.666667	7	4
805	6170	6	1	1	3	3	2	2	2	1	1	1	1	1	1	15	7	1994	19	1	1	4	3	2	1	3	101	101	101	181	181	181	13	3	3	14	14	14	#NULL!	3	3	#NULL!	#NULL!	#NULL!	0	21	1	10	5
809	6174	6	1	1	3	3	2	2	2	1	1	1	1	1	1	25	3	1988	25	3	2	4	3	2	2	31	131	101	101	181	181	151	7	3	1	14	14	14	7	3	1	#NULL!	#NULL!	#NULL!	0	21	1	10	5
811	6176	6	1	1	3	3	2	2	2	1	1	2	1	3	3	11	11	1963	50	8	5	4	3	2	1	3	131	101	111	181	181	151	2	3	3	14	14	14	2	3	3	#NULL!	#NULL!	#NULL!	14	7	0.333333	4	2
816	6181	6	1	1	3	3	2	2	2	1	1	1	1	3	3	10	11	1953	60	10	6	4	3	2	2	31	101	101	111	181	181	151	1	2	1	14	14	2	1	2	1	#NULL!	#NULL!	2	12	14	0.538462	6	3
819	6184	6	1	1	3	3	2	2	2	1	2	1	1	1	1	17	1	1964	49	7	4	4	2	1	2	21	101	181	111	181	181	181	1	14	1	14	14	14	1	#NULL!	1	#NULL!	#NULL!	#NULL!	10	4	0.285714	3	2
821	6186	6	1	1	3	3	2	2	2	1	1	1	1	1	1	1	12	1970	43	6	4	4	3	2	2	31	121	101	101	181	151	181	5	2	14	14	2	14	5	2	#NULL!	#NULL!	2	#NULL!	21	0	0	1	1
825	6190	6	1	1	3	3	2	2	2	1	2	1	1	3	3	2	10	1961	52	8	5	4	3	2	1	3	131	111	111	151	115	135	2	2	1	14	14	2	2	2	1	#NULL!	#NULL!	2	14	7	0.333333	4	2
827	6192	6	1	1	3	3	2	2	2	1	2	1	1	1	1	11	12	1960	53	8	5	4	3	2	1	3	131	101	111	181	181	151	13	1	1	14	14	14	#NULL!	1	1	#NULL!	#NULL!	#NULL!	14	7	0.333333	4	2
831	6196	6	1	1	3	3	2	2	2	1	2	1	1	2	1	6	12	1984	29	3	2	4	3	2	1	3	101	101	111	181	181	181	1	1	1	14	14	14	1	1	1	#NULL!	#NULL!	#NULL!	7	14	0.666667	7	4
834	6199	6	1	1	3	3	2	2	2	1	1	1	1	1	1	17	2	1984	29	3	2	2	3	2	1	3	105	111	111	181	181	181	4	4	1	14	14	14	4	4	1	#NULL!	#NULL!	#NULL!	11	10	0.47619	5	3
836	6201	6	1	1	3	3	2	2	2	1	2	1	1	3	3	11	6	1959	54	8	5	2	3	2	2	31	141	101	111	181	181	115	13	1	1	14	3	14	#NULL!	1	1	#NULL!	3	#NULL!	16	5	0.238095	3	2
847	6212	6	1	1	3	3	2	2	2	1	1	1	1	1	1	22	9	1989	24	2	2	2	3	2	2	31	131	101	111	151	181	181	2	1	1	6	14	14	2	1	1	6	#NULL!	#NULL!	7	14	0.666667	7	4
850	6215	6	1	1	3	3	2	2	2	1	2	1	1	1	1	23	2	1986	27	3	2	2	3	2	1	3	101	111	111	181	181	181	4	1	1	14	14	14	4	1	1	#NULL!	#NULL!	#NULL!	15	6	0.285714	3	2
855	6220	6	1	1	3	3	2	2	2	1	2	1	1	1	1	20	1	1975	38	5	3	3	3	2	1	3	105	111	111	181	181	181	3	1	1	14	14	14	3	1	1	#NULL!	#NULL!	#NULL!	7	14	0.666667	7	4
857	6222	6	1	1	3	3	2	2	2	1	2	1	1	1	1	25	11	1990	23	2	2	2	3	2	1	3	101	101	111	181	181	181	4	1	1	14	14	14	4	1	1	#NULL!	#NULL!	#NULL!	6	15	0.714286	8	4
860	6225	6	1	1	3	3	2	2	2	1	1	1	1	1	1	24	10	1989	24	2	2	3	3	2	1	3	105	101	111	181	181	181	4	1	1	14	14	14	4	1	1	#NULL!	#NULL!	#NULL!	7	14	0.666667	7	4
863	6228	6	1	1	3	3	2	2	2	1	1	1	1	1	1	7	9	1996	17	1	1	2	3	2	1	3	101	111	111	181	181	181	3	1	1	14	14	14	3	1	1	#NULL!	#NULL!	#NULL!	18	3	0.142857	2	1
866	6231	6	1	1	3	3	2	2	2	1	2	1	1	1	1	27	8	1986	27	3	2	2	3	2	1	3	101	111	111	181	151	181	14	1	1	14	4	14	#NULL!	1	1	#NULL!	4	#NULL!	10	11	0.52381	6	3
869	6234	6	1	1	3	3	2	2	2	1	1	1	1	1	1	11	6	1989	24	2	2	2	3	2	1	3	101	101	111	181	181	181	2	1	1	14	14	14	2	1	1	#NULL!	#NULL!	#NULL!	8	13	0.619048	7	4
871	6236	6	1	1	3	3	2	2	2	1	2	1	1	1	1	21	1	1973	40	6	4	2	3	2	2	31	131	101	111	181	181	115	5	1	1	14	14	14	5	1	1	#NULL!	#NULL!	#NULL!	16	5	0.238095	3	2
874	6239	6	1	1	3	3	2	2	2	1	2	1	1	3	3	7	3	1987	26	3	2	2	3	2	2	31	131	111	101	115	188	121	2	1	1	1	1	3	2	1	1	1	1	3	12	9	0.428571	5	3
875	6240	6	1	1	3	3	2	2	2	1	1	3	3	3	3	28	3	1987	26	3	2	2	2	1	2	21	105	111	188	151	181	151	3	1	1	2	4	2	3	1	1	2	4	2	4	10	0.714286	8	4
877	6242	6	1	1	3	3	2	2	2	1	1	3	3	1	1	27	6	1975	38	5	3	2	3	2	3	31	101	111	101	188	115	151	13	11	3	13	2	2	#NULL!	11	3	#NULL!	2	2	3	9	0.75	8	4
885	6250	6	1	1	3	3	2	2	2	1	1	3	3	2	1	10	7	1958	55	9	5	2	4	3	2	41	105	111	111	115	181	181	4	9	3	2	2	14	4	9	3	2	2	#NULL!	13	12	0.48	5	3
887	6252	6	1	1	3	3	2	2	2	1	1	3	3	1	1	4	8	1952	61	10	6	2	3	2	2	31	105	111	101	115	181	151	4	9	1	2	14	2	4	9	1	2	#NULL!	2	10	12	0.545455	6	3
890	6255	6	1	1	3	3	2	2	2	1	1	1	1	1	1	1	11	1963	50	8	5	2	1	1	2	11	105	111	111	181	181	181	4	1	1	1	1	4	4	1	1	1	1	4	3	5	0.625	7	4
894	6259	6	1	1	3	3	2	2	2	1	1	1	1	1	1	19	9	1988	25	3	2	2	3	2	2	31	105	111	188	181	181	151	7	9	1	13	6	3	7	9	1	#NULL!	6	3	14	6	0.3	3	2
896	6261	6	1	1	3	3	2	2	2	1	2	1	1	1	1	99	4	1978	35	5	3	2	3	2	2	31	131	111	188	181	181	135	2	9	1	6	6	2	2	9	1	6	6	2	17	4	0.190476	2	1
902	6267	6	1	1	3	3	2	2	2	1	1	1	1	1	1	20	9	1968	45	7	4	2	3	2	2	31	105	111	101	181	181	135	2	1	1	6	13	2	2	1	1	6	#NULL!	2	7	14	0.666667	7	4
906	6271	6	1	1	3	3	2	2	2	1	2	1	1	1	1	10	5	1989	24	2	2	3	3	2	2	31	105	111	188	181	181	135	2	1	1	6	6	3	2	1	1	6	6	3	10	10	0.5	5	3
918	6283	6	1	1	3	3	2	2	2	1	2	1	1	1	1	11	4	1982	31	4	3	2	3	2	2	31	105	101	188	181	181	151	2	1	1	13	6	3	2	1	1	#NULL!	6	3	14	7	0.333333	4	2
927	6292	6	1	1	3	3	2	2	2	1	2	1	1	1	1	11	4	1978	35	5	3	2	3	2	2	31	141	111	188	188	188	135	7	9	1	6	6	3	7	9	1	6	6	3	20	1	0.047619	1	1
930	6295	6	1	1	3	3	2	2	2	1	1	1	1	1	1	5	5	1989	24	2	2	2	3	2	2	31	105	111	188	188	181	181	2	9	13	6	6	4	2	9	#NULL!	6	6	4	14	6	0.3	3	2
932	6297	6	1	1	3	3	2	2	2	1	1	1	1	1	1	20	1	1992	21	2	2	2	4	3	2	41	101	111	111	181	181	181	5	11	11	14	14	4	5	11	11	#NULL!	#NULL!	4	14	7	0.333333	4	2
935	6300	6	1	1	3	3	2	2	2	1	1	1	1	1	1	5	5	1984	29	3	2	2	3	2	2	31	105	111	111	181	181	188	4	1	1	14	14	4	4	1	1	#NULL!	#NULL!	4	14	6	0.3	3	2
937	6302	6	1	1	3	3	2	2	2	1	1	1	1	1	1	13	2	1993	20	2	2	2	3	2	2	31	101	111	111	181	181	188	3	11	11	13	13	4	3	11	11	#NULL!	#NULL!	4	12	8	0.4	4	2
940	6305	6	1	1	3	3	2	2	2	1	1	1	1	1	1	12	2	1990	23	2	2	2	3	2	2	31	101	111	111	181	181	121	4	11	11	14	14	13	4	11	11	#NULL!	#NULL!	#NULL!	10	6	0.375	4	2
941	6306	6	1	1	3	3	2	2	2	1	1	1	1	1	1	12	8	1984	29	3	2	2	4	3	2	41	101	111	111	181	181	188	3	1	1	14	14	3	3	1	1	#NULL!	#NULL!	3	14	14	0.5	5	3
946	6311	6	1	1	3	3	2	2	2	1	2	1	1	1	1	21	5	1994	19	1	1	2	3	2	2	31	131	111	188	181	181	181	6	1	6	14	14	14	6	1	6	#NULL!	#NULL!	#NULL!	13	6	0.315789	4	2
947	6312	6	1	1	3	3	2	2	2	1	2	1	1	1	1	19	7	1992	21	2	2	2	3	2	1	3	131	111	111	181	141	181	5	9	1	14	6	14	5	9	1	#NULL!	6	#NULL!	14	6	0.3	3	2
953	6318	6	1	1	3	3	2	2	2	1	2	3	3	1	1	31	12	1985	28	3	2	2	4	3	2	41	101	111	111	121	181	151	1	1	1	1	1	1	1	1	1	1	1	1	15	5	0.25	3	2
955	6320	6	1	1	3	3	2	2	2	1	1	1	1	3	3	29	7	1980	33	4	3	2	3	2	2	31	105	188	111	181	181	181	2	1	2	3	1	3	2	1	2	3	1	3	4	17	0.809524	9	5
957	6322	6	1	1	3	3	2	2	2	1	1	3	3	1	1	3	7	1994	19	1	1	2	2	1	2	21	101	111	111	181	181	151	1	4	3	1	1	4	1	4	3	1	1	4	15	6	0.285714	3	2
961	6326	6	1	1	3	3	2	2	2	1	2	2	1	2	1	3	2	1993	20	2	2	2	3	2	2	31	101	101	188	188	121	131	2	9	9	3	13	4	2	9	9	3	#NULL!	4	20	10	0.333333	4	2
962	6327	6	1	1	3	3	2	2	2	1	2	2	1	2	1	18	3	1992	21	2	2	2	2	1	2	21	121	111	101	115	188	115	3	1	1	2	4	3	3	1	1	2	4	3	10	6	0.375	4	2
963	6328	6	1	1	3	3	2	2	2	1	2	1	1	1	1	3	9	1992	21	2	2	2	2	1	2	21	131	101	188	115	121	115	2	1	11	4	13	3	2	1	11	4	#NULL!	3	14	7	0.333333	4	2
964	6329	6	1	1	3	3	2	2	2	1	2	3	3	3	3	11	6	1992	21	2	2	2	2	1	2	21	101	188	111	141	115	135	3	9	1	3	3	3	3	9	1	3	3	3	21	3	0.125	2	1
967	6332	6	1	1	3	3	2	2	2	1	2	1	1	1	1	2	11	1993	20	2	2	2	2	1	2	21	121	101	188	115	141	115	1	9	1	3	6	3	1	9	1	3	6	3	14	2	0.125	2	1
972	6337	6	1	1	3	3	2	2	2	1	1	1	1	1	1	6	6	1996	17	1	1	3	3	2	2	31	105	111	101	141	188	151	6	1	1	1	2	4	6	1	1	1	2	4	16	5	0.238095	3	2
974	6339	6	1	1	3	3	2	2	2	1	1	2	1	2	1	17	9	1993	20	2	2	2	3	2	3	31	105	101	188	188	115	131	4	13	1	3	13	3	4	#NULL!	1	3	#NULL!	3	28	10	0.263158	3	2
980	6354	6	1	1	3	3	2	2	2	1	1	1	1	1	1	25	4	1993	20	2	2	2	2	1	2	21	101	188	188	115	115	131	1	11	9	13	3	13	1	11	9	#NULL!	3	#NULL!	18	2	0.1	1	1
981	6355	6	1	1	3	3	2	2	2	1	2	2	1	2	1	3	10	1991	22	2	2	2	3	2	2	31	101	101	188	188	121	131	2	9	9	3	13	4	2	9	9	3	#NULL!	4	20	10	0.333333	4	2
985	6359	6	1	1	3	3	2	2	2	1	2	1	1	1	1	25	8	1986	27	3	2	2	3	2	2	31	101	188	188	115	115	135	3	9	11	6	4	3	3	9	11	6	4	3	21	1	0.0454545	1	1
991	6365	6	1	1	3	3	2	2	2	1	1	1	1	1	1	18	8	1994	19	1	1	2	2	1	3	21	101	111	111	141	115	151	1	1	1	1	1	3	1	1	1	1	1	3	14	2	0.125	2	1
992	6366	6	1	1	3	3	2	2	2	1	1	1	1	1	1	6	6	1994	19	1	1	3	2	1	2	21	105	111	101	141	188	151	6	1	1	1	2	4	6	1	1	1	2	4	16	5	0.238095	3	2
1000	7004	7	3	2	2	2	3	1	3	1	2	1	1	1	1	24	5	1994	19	1	1	2	4	3	1	4	105	111	111	188	181	181	1	3	4	1	14	14	1	3	4	1	#NULL!	#NULL!	7	21	0.75	8	4
1007	7011	7	3	2	2	2	3	1	3	1	1	1	1	1	1	30	9	1997	16	1	1	2	2	1	1	2	101	181	111	181	181	151	3	14	1	14	14	14	3	#NULL!	1	#NULL!	#NULL!	#NULL!	4	10	0.714286	8	4
1012	7016	7	3	2	2	2	3	1	3	1	1	3	3	3	3	16	2	1961	52	8	5	2	3	2	2	31	101	111	111	181	181	188	2	1	1	14	14	2	2	1	1	#NULL!	#NULL!	2	14	14	0.5	5	3
1021	7025	7	3	2	2	2	3	1	3	1	1	3	3	3	3	14	6	1973	40	6	4	2	3	2	2	31	121	111	111	181	151	181	13	1	1	14	3	14	#NULL!	1	1	#NULL!	3	#NULL!	14	14	0.5	5	3
1023	7027	7	3	2	2	2	3	1	3	1	1	3	3	3	3	18	10	1982	31	4	3	3	3	2	1	3	101	111	111	181	181	181	3	1	1	14	14	14	3	1	1	#NULL!	#NULL!	#NULL!	14	7	0.333333	4	2
1026	7030	7	3	2	2	2	3	1	3	1	1	3	3	3	3	17	1	1971	42	6	4	4	3	2	2	31	101	111	111	181	151	151	2	1	1	14	4	4	2	1	1	#NULL!	4	4	14	10	0.416667	5	3
1027	7031	7	3	2	2	2	3	1	3	1	1	1	1	1	1	27	2	1985	28	3	2	4	3	2	2	31	101	188	188	181	181	181	4	1	1	14	14	14	4	1	1	#NULL!	#NULL!	#NULL!	14	7	0.333333	4	2
1029	7033	7	3	2	2	2	3	1	3	1	2	1	1	3	3	28	8	1976	37	5	3	4	3	2	2	31	101	111	111	181	181	151	2	1	6	14	14	2	2	1	6	#NULL!	#NULL!	2	21	7	0.25	3	2
1036	7040	7	3	2	2	2	3	1	3	1	2	2	1	3	3	16	3	1983	30	4	3	2	3	2	2	31	101	111	111	181	181	181	2	9	6	14	14	14	2	9	6	#NULL!	#NULL!	#NULL!	14	7	0.333333	4	2
1038	7042	7	3	2	2	2	3	1	3	1	2	1	1	3	3	20	8	1991	22	2	2	2	3	2	2	31	101	111	111	181	181	151	5	1	11	13	4	2	5	1	11	#NULL!	4	2	0	28	1	10	5
1039	7043	7	3	2	2	2	3	1	3	1	1	1	1	3	3	18	10	1994	19	1	1	2	3	2	2	31	101	181	181	181	181	115	4	4	1	14	14	4	4	4	1	#NULL!	#NULL!	4	7	14	0.666667	7	4
1041	7045	7	3	2	2	2	3	1	3	1	2	1	1	1	1	22	1	1996	17	1	1	3	3	2	2	31	101	111	111	181	181	115	3	1	1	14	14	13	3	1	1	#NULL!	#NULL!	#NULL!	14	7	0.333333	4	2
1042	7046	7	3	2	2	2	3	1	3	1	1	1	1	3	3	18	3	1969	44	6	4	4	3	2	2	31	101	111	111	181	181	188	3	1	1	14	14	4	3	1	1	#NULL!	#NULL!	4	7	14	0.666667	7	4
1043	7047	7	3	2	2	2	3	1	3	1	2	1	1	2	1	19	5	1974	39	5	3	4	3	2	2	31	101	111	111	181	181	151	3	1	1	14	14	2	3	1	1	#NULL!	#NULL!	2	7	14	0.666667	7	4
1045	7049	7	3	2	2	2	3	1	3	1	1	1	1	1	1	27	3	1990	23	2	2	2	3	2	2	31	101	111	181	188	181	115	4	13	14	4	14	3	4	#NULL!	#NULL!	4	#NULL!	3	0	21	1	10	5
1047	7051	7	3	2	2	2	3	1	3	1	1	1	1	1	1	17	7	1958	55	9	5	4	3	2	2	31	101	111	111	181	181	151	2	13	1	14	14	4	2	#NULL!	1	#NULL!	#NULL!	4	7	14	0.666667	7	4
1050	7054	7	3	2	2	2	3	1	3	1	2	1	1	2	1	17	11	1966	47	7	4	4	3	2	1	3	131	101	111	181	181	181	4	3	2	14	14	14	4	3	2	#NULL!	#NULL!	#NULL!	14	7	0.333333	4	2
1051	7055	7	3	2	2	2	3	1	3	1	2	1	1	3	3	13	11	1982	31	4	3	2	3	2	2	31	101	111	111	181	181	188	3	1	1	14	14	14	3	1	1	#NULL!	#NULL!	#NULL!	14	7	0.333333	4	2
1053	7057	7	3	2	2	2	3	1	3	1	2	1	1	1	1	14	6	1992	21	2	2	2	3	2	1	3	105	111	111	181	181	181	13	13	13	14	14	14	#NULL!	#NULL!	#NULL!	#NULL!	#NULL!	#NULL!	0	21	1	10	5
1057	7061	7	3	2	2	2	3	1	3	1	2	1	1	3	3	9	10	1985	28	3	2	2	3	2	2	31	101	111	111	181	181	115	13	1	13	14	14	14	#NULL!	1	#NULL!	#NULL!	#NULL!	#NULL!	7	14	0.666667	7	4
1058	7062	7	3	2	2	2	3	1	3	1	2	1	1	1	1	13	5	1968	45	7	4	4	3	2	1	3	101	111	111	181	181	181	2	1	1	14	14	14	2	1	1	#NULL!	#NULL!	#NULL!	21	0	0	1	1
1070	7074	7	3	2	2	2	3	1	3	1	1	1	1	1	1	99	99	1989	24	2	2	4	2	1	2	21	105	181	101	181	151	151	2	14	1	14	2	2	2	#NULL!	1	#NULL!	2	2	0	14	1	10	5
1074	7078	7	3	2	2	2	3	1	3	1	2	1	1	1	1	99	99	1968	45	7	4	4	3	2	1	3	131	111	111	181	181	181	6	1	1	14	14	14	6	1	1	#NULL!	#NULL!	#NULL!	13	8	0.380952	4	2
1096	8021	8	3	2	2	2	3	1	3	1	2	1	1	1	1	11	3	1978	35	5	3	2	3	2	2	31	131	101	101	181	188	181	3	2	1	14	3	14	3	2	1	#NULL!	3	#NULL!	21	0	0	1	1
1105	8030	8	3	2	2	2	3	1	3	1	2	1	1	1	1	1	10	1958	55	9	5	3	3	2	1	3	131	101	101	181	181	181	2	1	1	14	14	14	2	1	1	#NULL!	#NULL!	#NULL!	21	0	0	1	1
1121	8046	8	3	2	2	2	3	1	3	1	2	3	3	3	3	4	5	1972	41	6	4	2	3	2	1	3	101	111	188	181	181	181	2	1	1	14	14	14	2	1	1	#NULL!	#NULL!	#NULL!	20	1	0.047619	1	1
1133	8058	8	3	2	2	2	3	1	3	1	1	1	1	3	3	15	2	1955	58	9	5	2	2	1	1	2	101	181	111	181	181	181	1	14	1	14	14	14	1	#NULL!	1	#NULL!	#NULL!	#NULL!	7	7	0.5	5	3
1134	8059	8	3	2	2	2	3	1	3	1	2	1	1	1	1	17	4	1959	54	8	5	3	3	2	2	31	105	111	188	181	188	115	2	1	1	14	1	3	2	1	1	#NULL!	1	3	15	6	0.285714	3	2
1141	9003	9	3	2	2	3	3	1	3	1	1	1	1	3	3	99	6	1954	59	9	5	4	3	2	1	3	105	101	101	181	181	181	2	1	1	14	14	14	2	1	1	#NULL!	#NULL!	#NULL!	20	1	0.047619	1	1
1145	9007	9	3	2	2	3	3	1	3	1	1	1	1	2	1	99	10	1984	29	3	2	2	3	2	2	31	105	101	111	181	181	115	3	3	1	14	14	2	3	3	1	#NULL!	#NULL!	2	11	10	0.47619	5	3
1150	9012	9	3	2	2	3	3	1	3	1	2	1	1	2	1	99	9	1987	26	3	2	2	3	2	2	31	105	111	111	181	181	115	5	1	6	14	14	11	5	1	6	#NULL!	#NULL!	11	21	0	0	1	1
1152	9014	9	3	2	2	3	3	1	3	1	2	1	1	3	3	99	1	1977	36	5	3	2	3	2	2	31	101	111	111	181	181	115	3	1	1	14	14	11	3	1	1	#NULL!	#NULL!	11	19	2	0.0952381	1	1
1154	9016	9	3	2	2	3	3	1	3	1	1	1	1	3	3	99	4	1980	33	4	3	2	3	2	2	31	101	188	111	181	181	115	2	2	2	14	14	2	2	2	2	#NULL!	#NULL!	2	0	21	1	10	5
1158	9020	9	3	2	2	3	3	1	3	1	1	1	1	2	1	9	5	1964	49	7	4	2	3	2	1	3	105	111	111	181	181	181	2	1	1	14	14	14	2	1	1	#NULL!	#NULL!	#NULL!	14	7	0.333333	4	2
1161	9023	9	3	2	2	3	3	1	3	1	1	1	1	1	1	19	12	1994	19	1	1	3	3	2	1	3	105	111	111	181	181	181	5	1	1	14	14	14	5	1	1	#NULL!	#NULL!	#NULL!	8	13	0.619048	7	4
1186	9048	9	3	2	2	3	3	1	3	1	2	2	1	3	3	1	4	1979	34	4	3	2	3	2	2	31	131	111	111	181	181	181	3	1	3	14	14	14	3	1	3	#NULL!	#NULL!	#NULL!	7	17	0.708333	8	4
1191	9053	9	3	2	2	3	3	1	3	1	1	1	1	1	1	99	12	1985	28	3	2	2	2	1	2	21	101	181	111	181	181	115	3	3	14	14	14	4	3	3	#NULL!	#NULL!	#NULL!	4	11	3	0.214286	3	2
1202	9064	9	3	2	2	3	3	1	3	1	1	1	1	1	1	29	8	1993	20	2	2	4	3	2	1	3	105	111	188	181	181	181	4	13	13	14	13	14	4	#NULL!	#NULL!	#NULL!	#NULL!	#NULL!	7	14	0.666667	7	4
1203	9065	9	3	2	2	3	3	1	3	1	1	1	1	1	1	5	8	1961	52	8	5	4	3	2	1	3	131	101	111	181	181	181	2	13	1	14	14	14	2	#NULL!	1	#NULL!	#NULL!	#NULL!	7	14	0.666667	7	4
1204	9066	9	3	2	2	3	3	1	3	1	1	1	1	1	1	99	9	1973	40	6	4	2	3	2	1	3	101	111	111	181	181	181	3	3	3	14	14	14	3	3	3	#NULL!	#NULL!	#NULL!	14	7	0.333333	4	2
1212	9074	9	3	2	2	3	3	1	3	1	1	1	1	3	3	20	8	1970	43	6	4	2	3	2	2	31	105	111	111	181	181	115	3	13	1	14	14	3	3	#NULL!	1	#NULL!	#NULL!	3	12	9	0.428571	5	3
1213	9075	9	3	2	2	3	3	1	3	1	1	1	1	1	1	24	10	1972	41	6	4	2	3	2	2	31	101	111	111	181	181	115	2	2	2	14	14	2	2	2	2	#NULL!	#NULL!	2	21	0	0	1	1
1223	9085	9	3	2	2	3	3	1	3	1	2	1	1	3	3	4	3	1981	32	4	3	2	2	1	2	21	101	188	181	181	181	115	3	1	14	14	14	3	3	1	#NULL!	#NULL!	#NULL!	3	13	1	0.0714286	1	1
1238	9100	9	3	2	2	3	3	1	3	1	1	1	1	1	1	99	99	1983	30	4	3	4	3	2	2	31	105	111	111	181	181	181	3	1	1	14	3	14	3	1	1	#NULL!	3	#NULL!	7	14	0.666667	7	4
1244	9106	9	3	2	2	3	3	1	3	1	1	1	1	1	1	25	12	1995	18	1	1	2	4	3	2	41	101	111	111	181	181	188	3	4	6	14	14	4	3	4	6	#NULL!	#NULL!	4	7	21	0.75	8	4
1247	9109	9	3	2	2	3	3	1	3	1	2	1	1	1	1	20	10	1984	29	3	2	4	3	2	1	3	131	111	111	181	181	181	2	1	1	14	14	14	2	1	1	#NULL!	#NULL!	#NULL!	14	7	0.333333	4	2
1251	9113	9	3	2	2	3	3	1	3	1	1	1	1	2	1	16	9	1974	39	5	3	3	4	3	2	41	105	111	111	181	181	131	4	1	3	14	14	4	4	1	3	#NULL!	#NULL!	4	14	12	0.461538	5	3
1255	9117	9	3	2	2	3	3	1	3	1	2	1	1	3	3	99	3	1993	20	2	2	2	2	1	2	21	105	111	181	181	181	115	2	1	14	14	14	3	2	1	#NULL!	#NULL!	#NULL!	3	8	6	0.428571	5	3
1260	9122	9	3	2	2	3	3	1	3	1	1	1	1	1	1	99	4	1972	41	6	4	4	3	2	2	31	131	101	111	181	181	115	5	13	1	14	14	4	5	#NULL!	1	#NULL!	#NULL!	4	11	10	0.47619	5	3
1264	9126	9	3	2	2	3	3	1	3	1	2	1	1	1	1	18	3	1973	40	6	4	2	3	2	1	3	101	111	111	181	181	181	3	9	9	14	14	14	3	9	9	#NULL!	#NULL!	#NULL!	21	0	0	1	1
1271	9133	9	3	2	2	3	3	1	3	1	2	3	3	3	3	18	9	1987	26	3	2	2	3	2	1	3	101	111	111	181	181	115	2	1	1	14	14	14	2	1	1	#NULL!	#NULL!	#NULL!	21	0	0	1	1
1277	9139	9	3	2	2	3	3	1	3	1	1	3	3	3	3	9	4	1952	61	10	6	2	3	2	2	31	101	181	111	181	115	181	2	1	13	14	9	14	2	1	#NULL!	#NULL!	9	#NULL!	16	4	0.2	2	1
1278	9140	9	3	2	2	3	3	1	3	1	1	2	1	2	1	99	99	1986	27	3	2	2	3	2	2	31	105	101	111	181	188	181	4	1	1	14	4	14	4	1	1	#NULL!	4	#NULL!	18	2	0.1	1	1
1281	9143	9	3	2	2	3	3	1	3	1	2	2	1	2	1	99	99	1954	59	9	5	2	3	2	1	3	105	111	111	181	181	151	2	1	1	14	14	2	2	1	1	#NULL!	#NULL!	2	12	10	0.454545	5	3
1282	9144	9	3	2	2	3	3	1	3	1	2	2	1	2	1	99	99	1990	23	2	2	2	3	2	1	3	105	111	111	151	181	151	2	1	1	1	14	2	2	1	1	1	#NULL!	2	16	4	0.2	2	1
1291	9153	9	3	2	2	3	3	1	3	1	1	1	1	1	1	20	5	1997	16	1	1	4	3	2	1	3	131	101	111	181	181	181	4	1	1	14	14	14	4	1	1	#NULL!	#NULL!	#NULL!	12	7	0.368421	4	2
1296	9158	9	3	2	2	3	3	1	3	1	2	2	1	2	1	99	99	1989	24	2	2	2	4	3	1	4	105	101	111	181	181	121	2	1	1	14	14	4	2	1	1	#NULL!	#NULL!	4	16	10	0.384615	4	2
1302	9164	9	3	2	2	3	3	1	3	1	2	3	3	3	3	3	6	1989	24	2	2	2	3	2	1	3	105	111	111	181	181	181	1	1	1	14	14	14	1	1	1	#NULL!	#NULL!	#NULL!	7	10	0.588235	6	3
1310	9172	9	3	2	2	3	3	1	3	1	2	1	1	1	1	99	99	1964	49	7	4	4	2	1	1	2	105	111	111	181	181	181	2	3	3	14	14	14	2	3	3	#NULL!	#NULL!	#NULL!	12	3	0.2	2	1
1318	9180	9	3	2	2	3	3	1	3	1	2	1	1	1	1	7	4	1979	34	4	3	4	2	1	1	2	105	101	111	181	181	181	4	1	1	14	14	14	4	1	1	#NULL!	#NULL!	#NULL!	7	12	0.631579	7	4
1321	9183	9	3	2	2	3	3	1	3	1	1	1	1	1	1	20	3	1971	42	6	4	4	3	2	1	3	141	111	101	181	181	181	2	1	1	14	14	14	2	1	1	#NULL!	#NULL!	#NULL!	12	7	0.368421	4	2
1323	9185	9	3	2	2	3	3	1	3	1	2	1	1	1	1	29	7	1978	35	5	3	2	3	2	1	3	101	111	111	181	181	181	3	4	4	14	14	14	3	4	4	#NULL!	#NULL!	#NULL!	18	3	0.142857	2	1
1327	9189	9	3	2	2	3	3	1	3	1	1	1	1	1	1	99	99	1973	40	6	4	4	3	2	1	3	105	111	111	181	181	181	3	9	9	14	14	14	3	9	9	#NULL!	#NULL!	#NULL!	12	9	0.428571	5	3
1334	9196	9	3	2	2	3	3	1	3	1	2	1	1	1	1	7	11	1983	30	4	3	2	3	2	2	31	101	111	111	181	181	181	3	1	9	14	14	14	3	1	9	#NULL!	#NULL!	#NULL!	21	14	0.4	4	2
1344	9206	9	3	2	2	3	3	1	3	1	2	1	1	1	1	16	8	1981	32	4	3	2	3	2	1	3	101	111	111	181	181	181	3	1	9	14	14	14	3	1	9	#NULL!	#NULL!	#NULL!	20	4	0.166667	2	1
1348	9210	9	3	2	2	3	3	1	3	1	2	1	1	1	1	99	99	1968	45	7	4	2	3	2	1	3	101	111	111	181	181	181	1	3	1	14	14	14	1	3	1	#NULL!	#NULL!	#NULL!	15	6	0.285714	3	2
1356	9218	9	3	2	2	3	3	1	3	1	2	1	1	1	1	99	99	1949	64	10	6	2	3	2	1	3	101	111	111	181	181	181	3	3	3	14	14	14	3	3	3	#NULL!	#NULL!	#NULL!	21	0	0	1	1
1377	9241	9	3	2	2	3	3	1	3	1	1	1	1	2	1	99	4	1987	26	3	2	4	3	2	2	31	101	111	111	181	181	181	3	1	1	14	14	14	3	1	1	#NULL!	#NULL!	#NULL!	12	9	0.428571	5	3
1383	9247	9	3	2	2	3	3	1	3	1	1	1	1	2	1	99	11	1955	58	9	5	2	3	2	2	31	105	101	111	181	181	181	3	1	1	14	14	14	3	1	1	#NULL!	#NULL!	#NULL!	16	5	0.238095	3	2
1392	10006	10	3	2	2	2	4	2	4	1	2	3	3	3	3	19	10	1973	40	6	4	2	3	2	2	31	101	111	111	181	181	135	9	1	11	14	14	2	9	1	11	#NULL!	#NULL!	2	7	14	0.666667	7	4
1396	10010	10	3	2	2	2	4	2	4	1	2	3	3	3	3	12	8	1974	39	5	3	2	3	2	2	31	101	111	111	181	181	151	2	9	1	14	14	3	2	9	1	#NULL!	#NULL!	3	7	14	0.666667	7	4
1397	10011	10	3	2	2	2	4	2	4	1	2	1	1	1	1	16	8	1985	28	3	2	2	2	1	2	21	105	111	188	181	181	135	2	1	6	13	14	3	2	1	6	#NULL!	#NULL!	3	14	7	0.333333	4	2
1399	10013	10	3	2	2	2	4	2	4	1	1	3	3	3	3	14	2	1982	31	4	3	3	3	2	2	31	105	111	111	181	181	151	4	9	6	14	14	4	4	9	6	#NULL!	#NULL!	4	7	14	0.666667	7	4
1401	10015	10	3	2	2	2	4	2	4	1	2	3	3	3	3	23	12	1949	64	10	6	2	3	2	2	31	101	111	111	181	181	135	2	1	1	14	14	2	2	1	1	#NULL!	#NULL!	2	21	0	0	1	1
1402	10016	10	3	2	2	2	4	2	4	1	2	3	3	3	3	17	8	1984	29	3	2	2	3	2	2	31	101	111	111	181	181	151	2	11	9	14	14	4	2	11	9	#NULL!	#NULL!	4	7	14	0.666667	7	4
1408	10022	10	3	2	2	2	4	2	4	1	2	3	3	3	3	20	4	1978	35	5	3	2	3	2	2	31	105	111	111	181	181	135	5	11	3	14	14	3	5	11	3	#NULL!	#NULL!	3	18	1	0.0526316	1	1
1414	10028	10	3	2	2	2	4	2	4	1	1	3	3	3	3	2	8	1992	21	2	2	2	3	2	2	31	105	111	111	181	181	135	5	11	1	14	14	4	5	11	1	#NULL!	#NULL!	4	7	14	0.666667	7	4
1416	10030	10	3	2	2	2	4	2	4	1	1	3	3	3	3	13	3	1995	18	1	1	2	3	2	2	31	101	111	111	181	181	135	5	9	1	14	14	3	5	9	1	#NULL!	#NULL!	3	14	7	0.333333	4	2
1418	10032	10	3	2	2	2	4	2	4	1	2	3	3	3	3	7	7	1994	19	1	1	2	3	2	2	31	101	111	111	181	181	135	4	11	3	14	14	2	4	11	3	#NULL!	#NULL!	2	14	7	0.333333	4	2
1437	10051	10	3	2	2	2	4	2	4	1	1	2	1	2	1	21	5	1991	22	2	2	4	4	3	2	41	131	111	111	188	181	135	4	3	2	13	14	3	4	3	2	#NULL!	#NULL!	3	7	21	0.75	8	4
1440	10054	10	3	2	2	2	4	2	4	1	1	1	1	1	1	18	4	1995	18	1	1	3	3	2	2	31	105	111	111	181	181	135	6	11	1	14	14	3	6	11	1	#NULL!	#NULL!	3	18	3	0.142857	2	1
1444	10058	10	3	2	2	2	4	2	4	1	2	1	1	1	1	27	10	1995	18	1	1	4	3	2	2	31	101	111	111	181	181	135	5	3	1	14	14	13	5	3	1	#NULL!	#NULL!	#NULL!	14	7	0.333333	4	2
1446	10060	10	3	2	2	2	4	2	4	1	1	1	1	1	1	4	2	1986	27	3	2	4	3	2	2	31	105	111	111	181	181	135	3	3	1	14	14	9	3	3	1	#NULL!	#NULL!	9	7	14	0.666667	7	4
1447	10061	10	3	2	2	2	4	2	4	1	2	1	1	1	1	19	6	1986	27	3	2	4	3	2	2	31	101	111	111	181	181	131	5	3	1	14	14	13	5	3	1	#NULL!	#NULL!	#NULL!	5	16	0.761905	8	4
1448	10062	10	3	2	2	2	4	2	4	1	2	1	1	1	1	26	9	1965	48	7	4	4	3	2	2	31	105	111	111	181	181	135	2	3	2	14	14	3	2	3	2	#NULL!	#NULL!	3	18	3	0.142857	2	1
1450	10064	10	3	2	2	2	4	2	4	1	1	1	1	1	1	7	7	1963	50	8	5	4	3	2	2	31	105	111	111	181	181	135	3	11	1	14	14	1	3	11	1	#NULL!	#NULL!	1	7	14	0.666667	7	4
1454	10068	10	3	2	2	2	4	2	4	1	1	3	3	3	3	15	3	1991	22	2	2	2	3	2	2	31	101	111	111	181	188	135	3	9	11	14	14	3	3	9	11	#NULL!	#NULL!	3	7	14	0.666667	7	4
1456	10070	10	3	2	2	2	4	2	4	1	1	3	3	3	3	1	1	1969	44	6	4	2	3	2	2	31	101	111	111	181	181	135	4	9	1	14	14	2	4	9	1	#NULL!	#NULL!	2	14	7	0.333333	4	2
1457	10071	10	3	2	2	2	4	2	4	1	2	1	1	1	1	25	3	1980	33	4	3	4	3	2	2	31	101	111	111	181	181	135	5	1	1	14	14	3	5	1	1	#NULL!	#NULL!	3	17	4	0.190476	2	1
1460	10074	10	3	2	2	2	4	2	4	1	2	1	1	1	1	20	5	1987	26	3	2	2	3	2	2	31	101	111	111	181	181	135	3	11	9	14	14	3	3	11	9	#NULL!	#NULL!	3	11	10	0.47619	5	3
1464	10078	10	3	2	2	2	4	2	4	1	1	1	1	1	1	12	7	1992	21	2	2	2	4	3	2	41	101	111	111	188	181	135	3	3	1	3	14	3	3	3	1	3	#NULL!	3	14	14	0.5	5	3
1466	10080	10	3	2	2	2	4	2	4	1	2	1	1	1	1	2	3	1984	29	3	2	2	3	2	2	31	101	111	101	181	181	135	2	3	1	14	14	3	2	3	1	#NULL!	#NULL!	3	14	7	0.333333	4	2
1467	10081	10	3	2	2	2	4	2	4	1	1	1	1	1	1	24	4	1968	45	7	4	2	3	2	2	31	101	111	111	181	181	135	2	11	1	14	14	3	2	11	1	#NULL!	#NULL!	3	21	0	0	1	1
1470	10084	10	3	2	2	2	4	2	4	1	2	1	1	1	1	6	10	1998	15	1	1	2	3	2	2	31	101	111	111	181	181	151	5	1	1	14	14	4	5	1	1	#NULL!	#NULL!	4	14	7	0.333333	4	2
1472	10086	10	3	2	2	2	4	2	4	1	1	1	1	1	1	13	3	1980	33	4	3	2	3	2	2	31	101	111	111	181	181	135	2	3	1	14	14	11	2	3	1	#NULL!	#NULL!	11	14	7	0.333333	4	2
1475	10089	10	3	2	2	2	4	2	4	1	2	1	1	3	3	23	5	1986	27	3	2	2	3	2	2	31	105	111	101	181	181	135	2	1	3	14	14	3	2	1	3	#NULL!	#NULL!	3	14	7	0.333333	4	2
1507	11013	11	3	2	2	2	4	2	4	1	1	1	1	1	1	25	10	1974	39	5	3	2	2	1	2	21	101	181	111	181	181	131	2	14	1	14	14	3	2	#NULL!	1	#NULL!	#NULL!	3	7	7	0.5	5	3
1508	11014	11	3	2	2	2	4	2	4	1	1	1	1	1	1	22	4	1989	24	2	2	2	3	2	2	31	101	188	111	181	181	131	4	1	3	14	14	1	4	1	3	#NULL!	#NULL!	1	14	7	0.333333	4	2
1515	11021	11	3	2	2	2	4	2	4	1	2	1	1	1	1	27	4	1992	21	2	2	2	3	2	1	3	101	188	111	181	181	181	3	9	3	14	14	14	3	9	3	#NULL!	#NULL!	#NULL!	14	7	0.333333	4	2
1518	11024	11	3	2	2	2	4	2	4	1	2	1	1	1	1	11	11	1998	15	1	1	2	3	2	1	3	101	111	111	181	181	181	3	1	1	14	14	3	3	1	1	#NULL!	#NULL!	3	14	7	0.333333	4	2
1520	11026	11	3	2	2	2	4	2	4	1	1	3	3	3	3	1	6	1974	39	5	3	2	3	2	1	3	131	111	111	181	181	181	4	1	3	14	14	14	4	1	3	#NULL!	#NULL!	#NULL!	14	7	0.333333	4	2
1530	11036	11	3	2	2	2	4	2	4	1	1	3	3	3	3	9	11	1987	26	3	2	2	3	2	2	31	101	111	111	181	181	131	4	9	1	14	14	4	4	9	1	#NULL!	#NULL!	4	14	7	0.333333	4	2
1536	11042	11	3	2	2	2	4	2	4	1	1	3	3	3	3	2	5	1997	16	1	1	2	3	2	1	3	105	111	111	181	181	181	5	13	1	14	14	14	5	#NULL!	1	#NULL!	#NULL!	#NULL!	14	7	0.333333	4	2
1539	11045	11	3	2	2	2	4	2	4	1	2	3	3	3	3	99	6	1988	25	3	2	2	3	2	2	31	101	101	111	181	181	131	4	9	3	14	14	6	4	9	3	#NULL!	#NULL!	6	14	7	0.333333	4	2
1542	11048	11	3	2	2	2	4	2	4	1	1	3	3	3	3	99	2	1959	54	8	5	2	3	2	2	31	105	111	111	181	181	151	2	1	1	14	14	3	2	1	1	#NULL!	#NULL!	3	14	7	0.333333	4	2
1547	11053	11	3	2	2	2	4	2	4	1	1	3	3	3	3	99	2	1964	49	7	4	2	3	2	2	31	105	111	111	181	181	151	4	1	1	14	14	2	4	1	1	#NULL!	#NULL!	2	14	7	0.333333	4	2
1566	11072	11	3	2	2	2	4	2	4	1	2	1	1	1	1	5	5	1973	40	6	4	2	3	2	2	31	101	111	111	181	181	135	4	1	3	14	14	2	4	1	3	#NULL!	#NULL!	2	14	7	0.333333	4	2
1576	12007	12	3	2	2	2	4	2	4	1	2	2	1	2	1	16	7	1949	64	10	6	2	3	2	2	31	105	111	111	181	181	151	3	3	3	14	14	3	3	3	3	#NULL!	#NULL!	3	14	7	0.333333	4	2
1578	12009	12	3	2	2	2	4	2	4	1	1	2	1	2	1	15	2	1997	16	1	1	2	3	2	2	31	105	111	111	181	181	135	5	3	6	14	14	3	5	3	6	#NULL!	#NULL!	3	14	7	0.333333	4	2
1602	12033	12	3	2	2	2	4	2	4	1	2	3	3	3	3	25	2	1976	37	5	3	2	3	2	1	3	105	111	111	181	181	181	3	3	2	14	14	14	3	3	2	#NULL!	#NULL!	#NULL!	14	0	0	1	1
1610	12041	12	3	2	2	2	4	2	4	1	1	3	3	3	3	1	4	1986	27	3	2	2	3	2	2	31	101	111	111	181	181	135	2	1	1	14	14	2	2	1	1	#NULL!	#NULL!	2	7	14	0.666667	7	4
1615	12046	12	3	2	2	2	4	2	4	1	1	3	3	3	3	6	2	1996	17	1	1	2	3	2	1	3	105	111	111	181	181	181	5	11	3	14	14	14	5	11	3	#NULL!	#NULL!	#NULL!	21	0	0	1	1
1625	12056	12	3	2	2	2	4	2	4	1	2	1	1	1	1	99	2	1971	42	6	4	2	3	2	2	31	131	111	111	181	181	151	5	3	3	14	14	9	5	3	3	#NULL!	#NULL!	9	21	0	0	1	1
1629	12060	12	3	2	2	2	4	2	4	1	2	1	1	1	1	21	7	1953	60	10	6	2	3	2	2	31	131	111	111	181	181	151	3	3	1	14	14	2	3	3	1	#NULL!	#NULL!	2	14	7	0.333333	4	2
1646	12077	12	3	2	2	2	4	2	4	1	2	3	3	3	3	21	9	1997	16	1	1	2	3	2	1	3	105	111	111	181	181	181	4	1	3	14	14	14	4	1	3	#NULL!	#NULL!	#NULL!	14	7	0.333333	4	2
1658	12089	12	3	2	2	2	4	2	4	1	1	3	3	3	3	30	7	1997	16	1	1	2	3	2	2	31	105	111	111	181	181	181	5	11	1	14	14	14	5	11	1	#NULL!	#NULL!	#NULL!	14	7	0.333333	4	2
1669	12100	12	3	2	2	2	4	2	4	1	2	3	3	3	3	14	5	1997	16	1	1	2	3	2	2	31	131	111	111	181	181	135	6	11	1	14	14	11	6	11	1	#NULL!	#NULL!	11	21	0	0	1	1
1672	12103	12	3	2	2	2	4	2	4	1	1	3	3	3	3	19	7	1964	49	7	4	2	3	2	2	31	131	111	101	181	181	151	2	11	3	14	14	3	2	11	3	#NULL!	#NULL!	3	21	0	0	1	1
1677	13002	13	2	3	1	1	5	1	5	1	1	1	1	1	1	10	4	1976	37	5	3	2	3	2	2	31	105	111	111	115	115	115	2	1	1	2	2	2	2	1	1	2	2	2	9	12	0.571429	6	3
1679	13004	13	2	3	1	1	5	1	5	1	2	2	1	2	1	31	10	1977	36	5	3	4	2	1	2	21	131	111	111	188	115	188	2	1	1	1	1	2	2	1	1	1	1	2	17	0	0	1	1
1682	13007	13	2	3	1	1	5	1	5	1	2	1	1	1	1	24	4	1992	21	2	2	1	3	2	2	31	101	188	111	115	115	115	3	1	1	9	9	9	3	1	1	9	9	9	19	3	0.136364	2	1
1686	13011	13	2	3	1	1	5	1	5	1	1	2	1	2	1	2	11	1982	31	4	3	2	2	1	2	21	121	188	101	115	121	115	3	1	1	2	4	3	3	1	1	2	4	3	13	2	0.133333	2	1
1693	13018	13	2	3	1	1	5	1	5	1	2	1	1	1	1	15	10	1965	48	7	4	2	3	2	2	31	105	111	111	115	115	135	2	1	1	2	3	3	2	1	1	2	3	3	21	0	0	1	1
1700	13025	13	2	3	1	1	5	1	5	1	1	1	1	1	1	12	1	1970	43	6	4	2	2	1	3	21	131	111	111	188	115	115	2	1	1	2	2	2	2	1	1	2	2	2	14	3	0.176471	2	1
1713	13038	13	2	3	1	1	5	1	5	1	2	1	1	3	3	99	6	1988	25	3	2	1	2	1	2	21	121	101	101	115	115	115	2	1	1	6	1	1	2	1	1	6	1	1	10	14	0.583333	6	3
1714	13039	13	2	3	1	1	5	1	5	1	1	1	1	3	3	22	9	1992	21	2	2	2	3	2	2	31	101	111	101	188	121	115	3	1	1	3	3	3	3	1	1	3	3	3	21	1	0.0454545	1	1
1724	13049	13	2	3	1	1	5	1	5	1	1	3	3	3	3	5	10	1975	38	5	3	1	3	2	2	31	101	111	111	115	115	115	2	1	1	9	3	2	2	1	1	9	3	2	21	1	0.0454545	1	1
1725	13050	13	2	3	1	1	5	1	5	1	1	3	3	3	3	1	1	1994	19	1	1	1	3	2	2	31	121	111	111	188	121	135	5	1	1	3	13	2	5	1	1	3	#NULL!	2	7	30	0.810811	9	5
1727	13052	13	2	3	1	1	5	1	5	1	1	3	3	3	3	99	2	1980	33	4	3	4	5	3	2	5	101	111	111	188	115	115	2	13	1	3	2	2	2	#NULL!	1	3	2	2	15	30	0.666667	7	4
1728	13053	13	2	3	1	1	5	1	5	1	2	3	3	3	3	99	11	1972	41	6	4	1	3	2	2	31	121	111	111	115	115	115	6	1	1	1	3	3	6	1	1	1	3	3	22	6	0.214286	3	2
1731	13056	13	2	3	1	1	5	1	5	1	2	3	3	3	3	15	7	1986	27	3	2	1	2	1	2	21	121	111	111	115	115	135	3	1	1	1	3	3	3	1	1	1	3	3	11	3	0.214286	3	2
1738	13063	13	2	3	1	1	5	1	5	1	2	2	1	2	1	28	1	1982	31	4	3	2	3	2	2	31	101	111	111	115	115	151	5	1	1	1	13	6	5	1	1	1	#NULL!	6	16	7	0.304348	4	2
1747	13072	13	2	3	1	1	5	1	5	1	1	1	1	1	1	5	7	1986	27	3	2	2	2	1	2	21	101	101	111	121	141	121	2	1	1	3	2	2	2	1	1	3	2	2	9	12	0.571429	6	3
1751	13076	13	2	3	1	1	5	1	5	1	1	1	1	1	1	9	6	1961	52	8	5	2	2	1	2	21	101	101	111	115	115	131	2	3	1	3	3	2	2	3	1	3	3	2	10	6	0.375	4	2
1753	13078	13	2	3	1	1	5	1	5	1	2	2	1	2	1	8	10	1988	25	3	2	2	2	1	2	21	101	101	111	115	115	115	2	1	1	6	2	2	2	1	1	6	2	2	15	4	0.210526	3	2
1755	13080	13	2	3	1	1	5	1	5	1	1	1	1	1	1	11	6	1972	40	6	4	4	2	1	2	21	101	111	111	121	115	115	2	3	1	1	3	3	2	3	1	1	3	3	18	5	0.217391	3	2
1757	13082	13	2	3	1	1	5	1	5	1	1	2	1	2	1	22	4	1960	53	8	5	4	2	1	2	21	101	188	111	151	188	131	1	1	1	1	3	3	1	1	1	1	3	3	18	4	0.181818	2	1
1759	13084	13	2	3	1	1	5	1	5	1	1	1	1	1	1	8	9	1985	28	3	2	1	2	1	3	21	131	101	111	188	188	131	2	2	1	1	2	2	2	2	1	1	2	2	12	5	0.294118	3	2
1760	13085	13	2	3	1	1	5	1	5	1	2	1	1	1	1	28	3	1988	25	3	2	2	2	1	2	21	101	188	111	141	115	115	6	9	1	6	13	11	6	9	1	6	#NULL!	11	12	5	0.294118	3	2
1761	13086	13	2	3	1	1	5	1	5	1	1	2	1	1	1	99	99	1993	20	2	2	1	2	1	2	21	131	101	111	141	115	115	13	1	1	6	6	11	#NULL!	1	1	6	6	11	13	16	0.551724	6	3
1762	13087	13	2	3	1	1	5	1	5	1	2	1	1	1	1	12	11	1978	35	5	3	2	2	1	2	21	101	111	111	151	115	115	7	1	1	1	2	2	7	1	1	1	2	2	10	4	0.285714	3	2
1768	13093	13	2	3	1	1	5	1	5	1	1	2	1	2	1	22	2	1986	27	3	2	2	3	2	2	31	105	101	111	141	188	151	2	13	9	6	9	3	2	#NULL!	9	6	9	3	9	5	0.357143	4	2
1772	13097	13	2	3	1	1	5	1	5	1	2	2	1	2	1	28	11	1998	15	1	1	2	3	2	3	31	101	111	188	121	115	115	1	9	1	13	13	13	1	9	1	#NULL!	#NULL!	#NULL!	15	2	0.117647	2	1
1774	13099	13	2	3	1	1	5	1	5	1	2	2	1	2	1	12	1	1989	24	2	2	2	3	2	2	31	121	111	101	121	115	131	2	1	1	6	13	13	2	1	1	6	#NULL!	#NULL!	12	10	0.454545	5	3
1777	13102	13	2	3	1	1	5	1	5	1	2	2	1	2	1	17	7	1995	18	1	1	1	3	2	2	31	101	188	111	181	181	181	4	1	1	6	6	6	4	1	1	6	6	6	15	6	0.285714	3	2
1788	13113	13	2	3	1	1	5	1	5	1	2	2	1	2	1	4	6	1988	25	3	2	1	4	3	2	41	101	188	111	181	121	181	5	1	1	1	13	6	5	1	1	1	#NULL!	6	24	4	0.142857	2	1
1800	13125	13	2	3	1	1	5	1	5	1	2	3	3	3	3	27	4	1996	17	1	1	1	3	2	1	3	101	188	111	181	181	181	4	1	1	6	9	6	4	1	1	6	9	6	13	5	0.277778	3	2
1806	13131	13	2	3	1	1	5	1	5	1	1	2	1	2	1	19	11	1965	48	7	4	4	3	2	1	3	101	188	111	181	181	181	2	1	1	2	2	2	2	1	1	2	2	2	7	14	0.666667	7	4
1815	13140	13	2	3	1	1	5	1	5	1	2	2	1	2	1	21	1	1996	17	1	1	1	3	2	1	3	101	188	111	181	181	181	5	1	1	1	6	6	5	1	1	1	6	6	7	14	0.666667	7	4
1819	13144	13	2	3	1	1	5	1	5	1	2	3	3	3	3	6	6	1997	16	1	1	1	2	1	1	2	101	181	188	181	181	181	6	1	1	1	13	6	6	1	1	1	#NULL!	6	7	7	0.5	5	3
1821	13146	13	2	3	1	1	5	1	5	1	2	2	1	2	1	10	10	1983	30	4	3	1	4	3	2	41	101	188	111	181	181	121	5	2	1	1	13	2	5	2	1	1	#NULL!	2	24	4	0.142857	2	1
1839	13164	13	2	3	1	1	5	1	5	1	1	2	1	2	1	9	9	1997	16	1	1	1	4	3	2	41	101	188	111	181	121	181	5	1	1	1	6	6	5	1	1	1	6	6	24	4	0.142857	2	1
1849	13174	13	2	3	1	1	5	1	5	1	1	2	1	2	1	15	3	1961	52	8	5	1	3	2	1	3	101	188	111	181	181	181	2	1	1	1	2	2	2	1	1	1	2	2	21	0	0	1	1
1856	13181	13	2	3	1	1	5	1	5	1	1	2	1	2	1	2	3	1978	35	5	3	2	3	2	2	31	121	188	101	115	121	115	3	1	1	2	4	3	3	1	1	2	4	3	13	2	0.133333	2	1
1867	13192	13	2	3	1	1	5	1	5	1	1	2	1	2	1	22	6	1981	32	4	3	1	2	1	2	21	121	111	111	121	121	121	2	1	1	13	13	13	2	1	1	#NULL!	#NULL!	#NULL!	19	3	0.136364	2	1
1882	13207	13	2	3	1	1	5	1	5	1	1	2	1	3	3	23	6	1992	21	2	2	4	2	1	1	2	101	111	101	121	188	115	2	3	1	1	2	2	2	3	1	1	2	2	3	27	0.9	9	5
1883	13208	13	2	3	1	1	5	1	5	1	2	2	1	3	3	20	12	1984	29	3	2	1	2	1	2	21	121	101	101	115	115	115	2	1	1	6	1	1	2	1	1	6	1	1	10	14	0.583333	6	3
1884	13209	13	2	3	1	1	5	1	5	1	1	2	1	3	3	16	5	1993	20	2	2	2	2	1	2	21	101	111	101	188	121	115	3	1	1	3	3	3	3	1	1	3	3	3	21	1	0.0454545	1	1
1908	14023	14	2	3	1	1	5	1	6	1	2	3	3	3	3	27	6	1983	30	4	3	1	3	2	2	31	101	111	101	181	181	181	3	1	1	14	14	14	3	1	1	#NULL!	#NULL!	#NULL!	20	1	0.047619	1	1
1944	14059	14	2	3	1	1	5	1	6	1	2	1	1	1	1	99	99	1967	46	7	4	2	3	2	1	3	101	111	111	181	181	181	3	3	3	14	14	14	3	3	3	#NULL!	#NULL!	#NULL!	20	1	0.047619	1	1
1951	14066	14	2	3	1	1	5	1	6	1	1	1	1	1	1	1	6	1978	35	5	3	4	3	2	1	3	101	111	111	181	181	181	2	13	1	14	14	14	2	#NULL!	1	#NULL!	#NULL!	#NULL!	6	15	0.714286	8	4
1963	14078	14	2	3	1	1	5	1	6	1	1	1	1	1	1	99	99	1955	58	9	5	4	3	2	1	3	101	111	111	181	181	181	2	2	1	14	14	14	2	2	1	#NULL!	#NULL!	#NULL!	14	7	0.333333	4	2
1965	14080	14	2	3	1	1	5	1	6	1	2	1	1	1	1	99	99	1965	48	7	4	4	3	2	1	3	101	111	111	181	181	181	1	1	1	14	14	14	1	1	1	#NULL!	#NULL!	#NULL!	19	2	0.0952381	1	1
1967	14082	14	2	3	1	1	5	1	6	1	2	1	1	1	1	99	99	1987	26	3	2	4	3	2	1	3	101	111	111	181	181	181	2	4	2	14	14	14	2	4	2	#NULL!	#NULL!	#NULL!	11	10	0.47619	5	3
1968	14083	14	2	3	1	1	5	1	6	1	1	1	1	1	1	99	99	1965	48	7	4	4	3	2	1	3	101	111	111	181	181	181	2	2	1	14	14	14	2	2	1	#NULL!	#NULL!	#NULL!	11	10	0.47619	5	3
1969	14084	14	2	3	1	1	5	1	6	1	1	1	1	3	3	99	99	1977	36	5	3	1	3	2	1	3	101	111	111	181	181	181	2	1	1	14	14	14	2	1	1	#NULL!	#NULL!	#NULL!	20	1	0.047619	1	1
1973	14088	14	2	3	1	1	5	1	6	1	2	1	1	1	1	99	99	1964	49	7	4	1	3	2	1	3	101	111	111	151	115	115	1	1	1	14	14	14	1	1	1	#NULL!	#NULL!	#NULL!	21	0	0	1	1
1988	14103	14	2	3	1	1	5	1	6	1	2	1	1	1	1	14	2	1996	17	1	1	1	3	2	2	31	121	111	111	181	181	181	1	1	1	14	14	14	1	1	1	#NULL!	#NULL!	#NULL!	15	6	0.285714	3	2
2002	14117	14	2	3	1	1	5	1	6	1	1	1	1	1	1	99	99	1993	20	2	2	4	2	1	1	2	101	111	181	181	181	181	2	2	14	14	14	14	2	2	#NULL!	#NULL!	#NULL!	#NULL!	0	14	1	10	5
2009	14124	14	2	3	1	1	5	1	6	1	2	1	1	1	1	6	6	1983	30	4	3	4	3	2	1	3	101	111	111	181	181	181	1	3	1	14	14	14	1	3	1	#NULL!	#NULL!	#NULL!	7	14	0.666667	7	4
2019	14134	14	2	3	1	1	5	1	6	1	1	1	1	1	1	16	1	1957	56	9	5	1	3	2	1	3	101	111	111	181	181	181	2	2	2	14	14	14	2	2	2	#NULL!	#NULL!	#NULL!	20	1	0.047619	1	1
2022	14137	14	2	3	1	1	5	1	6	1	1	1	1	1	1	31	10	1998	15	1	1	1	3	2	2	31	101	111	111	181	181	181	2	1	1	14	14	14	2	1	1	#NULL!	#NULL!	#NULL!	21	0	0	1	1
2028	14143	14	2	3	1	1	5	1	6	1	1	1	1	1	1	99	99	1985	28	3	2	4	3	2	2	31	101	111	111	181	181	181	3	13	1	14	14	14	3	#NULL!	1	#NULL!	#NULL!	#NULL!	7	14	0.666667	7	4
2038	14153	14	2	3	1	1	5	1	6	1	2	1	1	1	1	4	6	1998	15	1	1	4	3	2	1	3	101	111	111	181	181	181	1	1	1	14	14	14	1	1	1	#NULL!	#NULL!	#NULL!	20	1	0.047619	1	1
2058	14173	14	2	3	1	1	5	1	6	1	1	1	1	3	3	7	11	1984	29	3	2	1	4	3	1	4	105	111	111	181	181	181	1	1	1	14	14	14	1	1	1	#NULL!	#NULL!	#NULL!	28	4	0.125	2	1
2060	14175	14	2	3	1	1	5	1	6	1	2	1	1	1	1	12	2	1987	26	3	2	2	2	1	2	21	101	111	188	181	181	181	2	3	1	14	14	14	2	3	1	#NULL!	#NULL!	#NULL!	14	0	0	1	1
2061	14176	14	2	3	1	1	5	1	6	1	1	1	1	1	1	9	8	1963	50	8	5	2	3	2	1	31	101	111	181	181	181	181	3	1	1	14	14	14	3	1	1	#NULL!	#NULL!	#NULL!	7	14	0.666667	7	4
1	1001	1	3	2	2	2	1	2	1	1	1	2	1	2	1	18	7	1980	33	4	3	2	3	2	2	31	105	111	111	151	151	151	3	3	2	3	14	14	3	3	2	3	#NULL!	#NULL!	4	18	0.818182	9	5
64	2046	2	3	2	2	2	1	2	1	1	2	1	1	1	1	23	2	1976	37	5	3	4	2	1	1	2	131	111	111	151	151	151	2	3	3	1	1	1	2	3	3	1	1	1	14	5	0.263158	3	2
252	3095	3	1	1	3	3	1	2	1	1	2	1	1	1	1	27	11	1976	37	5	3	3	3	2	1	3	105	111	111	181	181	181	3	9	1	14	14	14	3	9	1	#NULL!	#NULL!	#NULL!	7	14	0.666667	7	4
429	4151	4	3	2	2	2	2	2	2	1	1	3	3	3	3	13	11	1978	35	5	3	2	2	1	2	21	105	111	111	151	151	135	3	1	3	2	4	4	3	1	3	2	4	4	7	7	0.5	5	3
430	4152	4	3	2	2	2	2	2	2	1	1	3	3	3	3	11	11	1966	47	7	4	2	2	1	1	2	105	111	101	121	115	188	3	3	4	1	3	2	3	3	4	1	3	2	14	2	0.125	2	1
[truncated: 1 more rows]
[truncated: 582 more columns]
